# Supplementary material for: Structural, Functional, and Evolutionary Characterization of Major Drought Transcription Factors Families in Maize
Source: Front Chem. 2018 May 23;6:177. doi: 10.3389/fchem.2018.00177 (PMC5974147; doi:10.3389/fchem.2018.00177)
Supplement: Supplementary file 1 [file Table_1.XLSX]

## Sheet: Sheet1
Supplementary Table S1: List of 1436 genes identified in maize under each gene family and their sequence characteristics.
TF	Gene ID	Chromosome	Annotation	Protein sequence length	Gene start (bp)	Gene end (bp)
AP2	AC215909.3_FG001	5	Putative AP2/EREBP transcription factor superfamily protein	502	62969087	62970820
AP2	GRMZM2G013657	6	AP2-like ethylene-responsive transcription factor	412	143487859	143494583
AP2	GRMZM2G021573	9	utative AP2/EREBP transcription factor superfamily protein	649	145136034	145140341
AP2	GRMZM2G022359	10	Putative AP2/EREBP transcription factor superfamily protein	290	73140439	73143884
AP2	GRMZM2G028151	1	AP2-like ethylene-responsive transcription factor	638	281700006	281703981
AP2	GRMZM2G073982	9	Putative AP2/EREBP transcription factor superfamily protein	491	20121733	20123748
AP2	GRMZM2G076602	10	Putative AP2/EREBP transcription factor superfamily protein	265	144777835	144780346
AP2	GRMZM2G086573	2	AP2-like ethylene-responsive transcription factor	492	4666315	4671738
AP2	GRMZM2G113078	8	Putative AP2/EREBP transcription factor superfamily protein	425	135582288	135584343
AP2	GRMZM2G124524	2	Ethylene-responsive transcription factor	395	149971656	149977527
AP2	GRMZM2G130459	5	Protein BABY BOOM 2	391	207437058	207441313
AP2	GRMZM2G131266	1	Uncharacterized protein	408	211370663	211373082
AP2	GRMZM2G139082	9	Putative AP2/EREBP transcription factor superfamily protein	488	107641598	107645415
AP2	GRMZM2G141219	7	AP2-like ethylene-responsive transcription factor	416	117877954	117881926
AP2	GRMZM2G141638	3	Protein BABY BOOM 1	706	166836222	166840043
AP2	GRMZM2G146688	2	AP2-like ethylene-responsive transcription factor	368	237250179	237253121
AP2	GRMZM2G160730	9	Glossy15	249	96744684	96748035
AP2	GRMZM2G174784	2	Floral homeotic protein APETALA 2	494	5520018	5524385
AP2	GRMZM2G176175	7	Sister of indeterminate spikelet 1 (Fragment)	534	22015365	22026546
AP2	GRMZM2G317160	1	Uncharacterized protein	428	51014131	51020257
AP2	GRMZM2G366434	5	Protein BABY BOOM 1	679	184337648	184342194
AP2	GRMZM2G399072	1	full-length cDNA clone ZM_BFb0180B22 mRNA, complete cds	315	16118043	16122450
AP2	GRMZM2G415251	1	Putative AP2/EREBP transcription factor superfamily protein	310	21678126	21679947
AP2	GRMZM2G416701	6	Putative AP2/EREBP transcription factor superfamily protein	447	29008639	29012194
AP2	GRMZM2G451031	3	AP2/EREBP transcriptional factor WRI1	420	186781331	186784258
AP2	GRMZM2G461905	1	Putative AP2/EREBP transcription factor superfamily protein	1185	21636527	21640498
AP2	GRMZM2G700665	8	Putative AP2/EREBP transcription factor superfamily protein	470	131576889	131580316
AP2	GRMZM2G703514	1	Putative AP2/EREBP transcription factor superfamily protein	1757	21604349	21611049
AP2	GRMZM5G862109	1	Indeterminate spikelet 1 (Fragment)	433	292966682	292970925
ARF	AC207656.3_FG002	5	Auxin response factor 19	716	49282509	49284911
ARF	GRMZM2G005284	10	Uncharacterized protein	588	130985138	130987563
ARF	GRMZM2G006042	10	ARF1	813	13788443	13794457
ARF	GRMZM2G023813	10	Auxin response factor 31	462	148635880	148637733
ARF	GRMZM2G028980	4	Auxin response factor 6	914	237016081	237022029
ARF	GRMZM2G030710	6	Auxin response factor 15	736	164719893	164725158
ARF	GRMZM2G034840	2	auxin response factor 4	935	3342917	3349175
ARF	GRMZM2G035405	5	Auxin response factor 18	739	42328068	42332365
ARF	GRMZM2G056120	3	Auxin response factor 11	688	196638145	196644110
ARF	GRMZM2G073750	3	Auxin response factor 25	888	123881899	123888098
ARF	GRMZM2G078274	2	Auxin response factor 3	817	2271404	2279360
ARF	GRMZM2G081158	1	Auxin response factor 25	897	173434033	173442028
ARF	GRMZM2G081406	4	Auxin response factor 15	689	143829841	143832631
ARF	GRMZM2G086949	10	Auxin response factor 11	958	146553165	146558259
ARF	GRMZM2G089640	6	ARF family protein	631	91485004	91487958
ARF	GRMZM2G102845	5	Auxin response factor 20	1147	78415886	78423936
ARF	GRMZM2G116557	8	Uncharacterized protein	728	159641546	159646951
ARF	GRMZM2G122614	2	Auxin response factor 15	273	28604618	28606017
ARF	GRMZM2G137413	4	Auxin response factor 14	511	118717709	118723692
ARF	GRMZM2G142768	4	ARF family protein	293	171402585	171405007
ARF	GRMZM2G147243	6	IAA17-auxin-responsive Aux/IAA family member	212	133380995	133384727
ARF	GRMZM2G153233	1	auxin response factor 2	681	230778452	230782861
ARF	GRMZM2G159399	5	Auxin response factor 17	644	27964682	27969438
ARF	GRMZM2G160005	9	Auxin response factor 27	1053	11128329	11140405
ARF	GRMZM2G169820	1	Auxin response factor 1	1086	190580078	190595543
ARF	GRMZM2G179121	1	Uncharacterized protein	446	158940439	158942519
ARF	GRMZM2G181254	1	Uncharacterized protein	418	159192608	159194386
ARF	GRMZM2G317900	5	Auxin response factor 20	975	57456264	57463575
ARF	GRMZM2G338259	3	Auxin response factor 10	822	156523681	156529660
ARF	GRMZM2G352159	3	Auxin response factor 24	652	107585492	107591866
ARF	GRMZM2G378580	4	Auxin response factor Fragment	850	23548742	23554591
ARF	GRMZM2G390641	6	Auxin response factor 18	700	89284779	89287980
ARF	GRMZM2G437460	3	auxin response factor 12	708	210346707	210354569
ARF	GRMZM2G441325	6	auxin response factor 23	680	158843020	158849314
ARF	GRMZM2G475263	3	Auxin response factor 7	686	1552179	1556524
ARF	GRMZM2G702026	5	auxin response factor 1	677	173850054	173855670
ARF	GRMZM5G808366	2	auxin response factor 5	513	26048274	26053073
ARF	GRMZM5G874163	8	Auxin response factor 17	340	173768820	173775129
BHLH	AC149829.2_FG004	9	DNA binding protein	87	151395822	151396321
BHLH	AC193786.3_FG005	8	Putative HLH DNA-binding domain superfamily protein	247	157462749	157463805
BHLH	AC233899.1_FG002	9	Putative HLH DNA-binding domain superfamily protein	357	149930657	149932165
BHLH	AC233960.1_FG005	5	Helix-loop-helix DNA-binding domain containing protein	491	200017893	200019898
BHLH	GRMZM2G001930	1	Transcription factor MYC7E (Fragment)	705	98363081	98365897
BHLH	GRMZM2G009478	2	Transcription factor BIM2	506	189179955	189185728
BHLH	GRMZM2G013688	7	Putative HLH DNA-binding domain superfamily protein	290a	139760958	139761887
BHLH	GRMZM2G015666	2	DNA binding protein	333	188465323	188467491
BHLH	GRMZM2G016039	4	Putative HLH DNA-binding domain superfamily protein	273	63778666	63781023
BHLH	GRMZM2G016756	5	full-length cDNA clone ZM_BFb0157L03 mRNA, complete cds	387	5102185	5106027
BHLH	GRMZM2G017145	7	Amelogenin like protein	266	167537065	167544289
BHLH	GRMZM2G017349	9	Putative HLH DNA-binding domain superfamily protein	312	16492659	16496592
BHLH	GRMZM2G017586	4	Putative HLH DNA-binding domain superfamily protein	253	35609001	35611562
BHLH	GRMZM2G018472	1	Zea mays clone 207719 mRNA sequence	339	168430589	168435266
BHLH	GRMZM2G019806	1	Uncharacterized protein	364	271047086	271049436
BHLH	GRMZM2G021276	8	Putative HLH DNA-binding domain superfamily protein isoform 1	214	95823	98367
BHLH	GRMZM2G024530	9	Pi starvation-induced transcription factor1	481	11565132	11570108
BHLH	GRMZM2G027068	1	DNA binding protein	263	291976341	291978412
BHLH	GRMZM2G027563	7	Uncharacterized protein	344	115302848	115305396
BHLH	GRMZM2G030744	5	Putative uncharacterized protein	216	214476567	214480784
BHLH	GRMZM2G030762	8	Putative HLH DNA-binding domain superfamily protein	480	162106868	162110024
BHLH	GRMZM2G033356	4	Putative HLH DNA-binding domain superfamily protein	518	23448577	23452318
BHLH	GRMZM2G035156	1	DNA binding protein	92	15133264	15135363
BHLH	GRMZM2G036092	5	DNA binding protein	89	207554896	207556510
BHLH	GRMZM2G036554	10	Putative HLH DNA-binding domain superfamily protein	233	87433402	87434930
BHLH	GRMZM2G038479	4	Putative HLH DNA-binding domain superfamily protein	275	195089318	195090145
BHLH	GRMZM2G042895	10	Putative HLH DNA-binding domain superfamily protein	258	76600002	76602213
BHLH	GRMZM2G042920	10	Putative HLH DNA-binding domain superfamily protein	214	142141640	142143666
BHLH	GRMZM2G043854	9	Putative HLH DNA-binding domain superfamily protein	434	141691622	141695021
BHLH	GRMZM2G045883	5	putative HLH DNA-binding domain superfamily protein	352	208944482	208949818
BHLH	GRMZM2G049229	9	Putative HLH DNA-binding domain superfamily protein	703	112025169	112028072
BHLH	GRMZM2G049686	1	Uncharacterized protein	345	178465632	178471112
BHLH	GRMZM2G057260	7	Zea mays full-length cDNA clone ZM_BFc0032E03 mRNA, complete cds	472	162119125	162124837
BHLH	GRMZM2G057413	3	Putative HLH DNA-binding domain superfamily protein	248	148071103	148072213
BHLH	GRMZM2G058451	7	BHLH transcription factor	252	155380896	155384951
BHLH	GRMZM2G061906	6	Putative HLH DNA-binding domain superfamily protein	237	151319278	151321414
BHLH	GRMZM2G062541	10	Putative HLH DNA-binding domain superfamily protein	505	87704026	87706060
BHLH	GRMZM2G064638	5	putative HLH DNA-binding domain superfamily protein	393	140971813	140976844
BHLH	GRMZM2G065374	1	Zea mays full-length cDNA clone ZM_BFb0157L03 mRNA, complete cds	523	283670986	283676031
BHLH	GRMZM2G066057	8	Uncharacterized protein	325	8416520	8418397
BHLH	GRMZM2G067654	9	Putative HLH DNA-binding domain superfamily protein	391	12986561	12988736
BHLH	GRMZM2G068604	1	Uncharacterized protein	393	178455867	178460697
BHLH	GRMZM2G072376	1	Putative HLH DNA-binding domain superfamily protein	229	36921186	36922008
BHLH	GRMZM2G074438	6	Putative HLH DNA-binding domain superfamily protein	370	98786270	98791819
BHLH	GRMZM2G076636	8	Putative HLH DNA-binding domain superfamily protein isoform 1	611	29235609	29238897
BHLH	GRMZM2G080054	2	Protein SPATULA	185	9449250	9451125
BHLH	GRMZM2G080168	4	Putative HLH DNA-binding domain superfamily protein	469	17257180	17259695
BHLH	GRMZM2G081816	3	Putative HLH DNA-binding domain superfamily protein	481	219263852	219266149
BHLH	GRMZM2G082343	5	Symbiotic ammonium transporter	341	9626997	9629496
BHLH	GRMZM2G082630	1	DNA binding protein	239	200448170	200449019
BHLH	GRMZM2G083504	2	Uncharacterized protein	312	192028339	192031016
BHLH	GRMZM2G085467	7	Helix-loop-helix DNA-binding domain containing protein	408	132922697	132925252
BHLH	GRMZM2G085751	4	Putative HLH DNA-binding domain superfamily protein	375	225161834	225165399
BHLH	GRMZM2G086474	10	Putative HLH DNA-binding domain superfamily protein	292	135701832	135705430
BHLH	GRMZM2G088443	3	Uncharacterized protein	261	14937168	14939315
BHLH	GRMZM2G089501	7	Transcription factor BIM2	514	130270033	130277723
BHLH	GRMZM2G091003	4	Putative HLH DNA-binding domain superfamily protein	332	157508570	157511308
BHLH	GRMZM2G092091	1	Uncharacterized protein	209	272109897	272113700
BHLH	GRMZM2G093744	10	Putative HLH DNA-binding domain superfamily protein	257	83606148	83609440
BHLH	GRMZM2G095899	1	Uncharacterized protein	379	257635033	257637914
BHLH	GRMZM2G101350	5	Uncharacterized protein	246	200993308	200996110
BHLH	GRMZM2G107276	1	Putative HLH DNA-binding domain superfamily protein	267	214199438	214201742
BHLH	GRMZM2G107560	2	Putative HLH DNA-binding domain superfamily protein	291	194532042	194532930
BHLH	GRMZM2G107672	2	Putative HLH DNA-binding domain superfamily protein	358	160532119	160533504
BHLH	GRMZM2G109605	6	Putative HLH DNA-binding domain superfamily protein	215	49157774	49159839
BHLH	GRMZM2G111146	5	Uncharacterized protein	344	198825972	198829612
BHLH	GRMZM2G112629	3	putative HLH DNA-binding domain superfamily protein	229	29613767	29617374
BHLH	GRMZM2G113257	2	DNA binding protein	214	187772580	187773665
BHLH	GRMZM2G114444	3	BHLH transcription factor	277	218561885	218567450
BHLH	GRMZM2G115960	3	Uncharacterized protein	398	48806991	48810673
BHLH	GRMZM2G116785	6	Putative HLH DNA-binding domain superfamily protein	473	107553355	107556923
BHLH	GRMZM2G119823	10	Putative HLH DNA-binding domain superfamily protein	329	105635764	105638288
BHLH	GRMZM2G120021	1	putative HLH DNA-binding domain superfamily protein	373	257791786	257797338
BHLH	GRMZM2G128807	5	Uncharacterized protein	367	62292037	62293983
BHLH	GRMZM2G132550	6	Putative HLH DNA-binding domain superfamily protein	318	132371821	132374168
BHLH	GRMZM2G134735	1	Putative HLH DNA-binding domain superfamily protein	251	199103560	199104328
BHLH	GRMZM2G137358	1	Protein SPATULA	255	289415533	289418791
BHLH	GRMZM2G137374	1	basic helix-loop-helix (bHLH) DNA-binding superfamily protein	290	6562587	6564261
BHLH	GRMZM2G137380	1	Zea mays full-length cDNA clone ZM_BFb0069K21 mRNA, complete cds	583	6567359	6573560
BHLH	GRMZM2G137541	2	Uncharacterized protein	453	189054253	189057549
BHLH	GRMZM2G139372	4	Putative HLH DNA-binding domain superfamily protein	409	238494709	238498244
BHLH	GRMZM2G142932	2	DNA binding protein	391	205425915	205430161
BHLH	GRMZM2G144275	7	BHLH transcription factor	354	137522634	137525144
BHLH	GRMZM2G145146	7	DNA binding protein	228	127620549	127621728
BHLH	GRMZM2G145579	4	Putative HLH DNA-binding domain superfamily protein isoform 1	319	47618440	47620839
BHLH	GRMZM2G147685	2	asic helix-loop-helix (bHLH) DNA-binding superfamily protein	624	52437508	52442955
BHLH	GRMZM2G150327	1	Zea mays clone 1503655 mRNA sequence	319	112414537	112416571
BHLH	GRMZM2G153454	7	DNA binding protein	374	156776841	156779616
BHLH	GRMZM2G155043	1	489aa	489	257844735	257852201
BHLH	GRMZM2G157157	1	Uncharacterised protein	326	32202204	32208281
BHLH	GRMZM2G159456	1	DNA binding protein	86	15267736	15269173
BHLH	GRMZM2G159937	3	DNA binding protein	467	204715844	204717904
BHLH	GRMZM2G162382	7	BHLH transcription factor	285	10699275	10703311
BHLH	GRMZM2G162450	8	Putative HLH DNA-binding domain superfamily protein	420	75508770	75510438
BHLH	GRMZM2G163233	2	vacuolar ATPase subunit H protein	607	205125283	205135718
BHLH	GRMZM2G164341	8	Putative HLH DNA-binding domain superfamily protein	430	137796648	137798798
BHLH	GRMZM2G165042	1	PIL5	562	252434109	252437685
BHLH	GRMZM2G165090	1	Uncharacterised protein	327	168447178	168451942
BHLH	GRMZM2G165188	4	Putative HLH DNA-binding domain superfamily protein	241	4752932	4754547
BHLH	GRMZM2G166642	3	Putative HLH DNA-binding domain superfamily protein	273	3342194	3344518
BHLH	GRMZM2G169947	3	Uncharacterised protein	204	29652992	29653739
BHLH	GRMZM2G170559	5	Zea mays GS3-like protein gene, complete cds	616	155134147	155137380
BHLH	GRMZM2G171464	9	Putative HLH DNA-binding domain superfamily protei	205	154113331	154114780
BHLH	GRMZM2G171818	2	BHLH transcription factor	448	221338746	221341097
BHLH	GRMZM2G172297	2	Putative HLH DNA-binding domain superfamily protein	519	223952471	223954890
BHLH	GRMZM2G173372	1	DNA binding protein	368	7991271	7993431
BHLH	GRMZM2G173521	2	Putative HLH DNA-binding domain superfamily protein	358	73730378	73731762
BHLH	GRMZM2G173534	3	Inducer of CBF expression 2	376	156404566	156407511
BHLH	GRMZM2G173862	8	Putative HLH DNA-binding domain superfamily protein	297	171949309	171951373
BHLH	GRMZM2G175480	8	Putative HLH DNA-binding domain superfamily protein	358	91709652	91711010
BHLH	GRMZM2G175955	1	Uncharacterized protein	286	182200079	182224660
BHLH	GRMZM2G176141	2	Putative HLH DNA-binding domain superfamily protein	348	180804696	180807605
BHLH	GRMZM2G176289	4	Putative HLH DNA-binding domain superfamily protein	352	160021000	160023829
BHLH	GRMZM2G178182	2	bHLH transcription factor GBOF-1	295	193433358	193435869
BHLH	GRMZM2G180406	3	putative HLH DNA-binding domain superfamily protein isoform 1	460	162105905	162109184
BHLH	GRMZM2G180452	1	Uncharacterized protein	275	29260545	29264281
BHLH	GRMZM2G301089	1	Helix-loop-helix DNA-binding domain containing protein	272	274801584	274803327
BHLH	GRMZM2G303463	2	Uncharacterised protein	669	227935074	227939134
BHLH	GRMZM2G313756	10	Putative HLH DNA-binding domain superfamily protein	366	108376074	108377174
BHLH	GRMZM2G314882	4	Putative HLH DNA-binding domain superfamily protein	231	240582530	240585487
BHLH	GRMZM2G316758	4	Putative HLH DNA-binding domain superfamily protein	230	174031590	174034049
BHLH	GRMZM2G317450	5	Uncharacterized protein	311	204572094	204577083
BHLH	GRMZM2G333582	8	Putative HLH DNA-binding domain superfamily protein	478	21912581	21916036
BHLH	GRMZM2G340177	9	Putative HLH DNA-binding domain superfamily protein	392	80126699	80131343
BHLH	GRMZM2G350165	2	Uncharacterized protein	471	181310638	181313797
BHLH	GRMZM2G354618	4	Putative HLH DNA-binding domain superfamily protein	288	39739891	39740988
BHLH	GRMZM2G355469	10	Putative HLH DNA-binding domain superfamily protein	346	118390725	118392197
BHLH	GRMZM2G369629	6	DNA binding protein	272	124380275	124381777
BHLH	GRMZM2G378653	9	Putative HLH DNA-binding domain superfamily protein	359	102204171	102210509
BHLH	GRMZM2G383841	2	ROOT HAIR DEFECTIVE 6-LIKE 2	286	209280712	209282012
BHLH	GRMZM2G385543	5	Uncharacterized protein	284	9129443	9131483
BHLH	GRMZM2G387528	8	Putative HLH DNA-binding domain superfamily protein	638	935667	938714
BHLH	GRMZM2G395549	3	Putative clathrin heavy chain family protein	898	113451859	113489330
BHLH	GRMZM2G397518	3	Barren stalk1	219	183139911	183140880
BHLH	GRMZM2G397755	3	Putative HLH DNA-binding domain superfamily protein	469	5777497	5779734
BHLH	GRMZM2G407119	9	Putative HLH DNA-binding domain superfamily protein	263	145064265	145067533
BHLH	GRMZM2G414252	2	Uncharacterized protein	242	185616246	185617611
BHLH	GRMZM2G417164	8	Putative HLH DNA-binding domain superfamily protein	219	78660104	78661278
BHLH	GRMZM2G417597	2	Helix-loop-helix DNA-binding domain containing protein	244	190350810	190353409
BHLH	GRMZM2G435015	7	uncharacterized protein LOC100274388	279	140262343	140265347
BHLH	GRMZM2G437481	10	Putative HLH DNA-binding domain superfamily protein	223	126674304	126678092
BHLH	GRMZM2G449094	2	Helix-loop-helix DNA-binding domain containing protein	251	1632401	1633498
BHLH	GRMZM2G452996	1	Zea mays full-length cDNA clone ZM_BFc0061B07 mRNA, complete cds	423	12462798	12465171
BHLH	GRMZM2G463133	8	helix-loop-helix DNA-binding domain containing protein	413	138472851	138478264
BHLH	GRMZM2G471635	4	Putative HLH DNA-binding domain superfamily protein	241	57373825	57374550
BHLH	GRMZM2G472671	1	putative HLH DNA-binding domain superfamily protein	254	196839526	196840758
BHLH	GRMZM2G475289	1	Putative HLH DNA-binding domain superfamily protein	303	4742268	4744173
BHLH	GRMZM2G481280	6	Uncharacterized protein	112	6917077	6917523
BHLH	GRMZM2G526668	4	Putative HLH DNA-binding domain superfamily protein	322	82667624	82670258
BHLH	GRMZM5G812883	4	Putative HLH DNA-binding domain superfamily protein	288	39775178	39776044
BHLH	GRMZM5G817854	3	Putative HLH DNA-binding domain superfamily protein	227	159527964	159528647
BHLH	GRMZM5G818643	7	DNA binding protein	434	129994890	129998161
BHLH	GRMZM5G818776	4	HLH DNA-binding domain superfamily protein	287	39756428	39757291
BHLH	GRMZM5G828396	1	Uncharacterized protein	404	192065332	192068032
BHLH	GRMZM5G839518	5	Zea mays clone 461679 mRNA sequence	489	174979821	174983548
BHLH	GRMZM5G849600	3	helix-loop-helix DNA-binding domain containing protein	426	219912558	219917830
BHLH	GRMZM5G856837	5	DNA binding protein	235	69476595	69479221
BHLH	GRMZM5G863198	5	asic helix-loop-helix (bHLH) DNA-binding superfamily protein	205	150359143	150360185
BHLH	GRMZM5G865967	1	uncharacterized protein	397	172897122	172899655
BHLH	GRMZM5G879527	1	DNA binding protein	347	188065123	188068113
BHLH	GRMZM5G896413	1	basic helix-loop-helix (bHLH) DNA-binding superfamily protein	187	30044810	30045462
BHLH	GRMZM5G899865	1	Uncharacterised protein	316	267629500	267631521
bzip	AC186606.4_FG003	1	bZIP protein	202	182653546	182654452
bzip	AC190609.3_FG001	4	putative bZIP transcription factor superfamily protein	404	194461406	194464593
bzip	AC200057.4_FG007	7	Uncharacterized protein	379	140723278	140728024
bzip	AC203957.3_FG004	2	uncharacterized protein	170	175112514	175113156
bzip	AC233853.1_FG002	3	bZIP transcription factor	288	3820878	3822105
bzip	GRMZM2G000171	5	BZIP transcription factor	332	61724734	61728541
bzip	GRMZM2G000842	6	Putative bZIP transcription factor superfamily protein	503	149721944	149728050
bzip	GRMZM2G002075	2	BZIP transcription factorPutative uncharacterized protein ;	295	186805631	186808459
bzip	GRMZM2G006578	7	putative bZIP transcription factor superfamily protein	406	133162136	133172180
bzip	GRMZM2G007063	5	opaque2 heterodimerizing protein2	410	4253958	4257719
bzip	GRMZM2G008166	6	bZIP transcription factor family protein	194	111882466	111885951
bzip	GRMZM2G011932	6	Putative bZIP transcription factor superfamily protein isoform 1	377	165543429	165548373
bzip	GRMZM2G015534	7	regulatory protein opaque-2	456	10798507	10801399
bzip	GRMZM2G016150	1	opaque2 heterodimerizing protein1	405	288278441	288283216
bzip	GRMZM2G019106	4	Putative bZIP transcription factor superfamily protein	361	239534487	239538429
bzip	GRMZM2G019446	1	opaque2 heterodimerizing protein1	405	288150005	288174446
bzip	GRMZM2G019907	3	Uncharacterized protein	329	187349410	187394170
bzip	GRMZM2G020799	5	G-box-binding factor 1	176	204603643	204604321
bzip	GRMZM2G024851	3	DNA binding protein	348	138906763	138910797
bzip	GRMZM2G025812	9	BZIP transcription factor protein	300	100855159	100857284
bzip	GRMZM2G027976	3	bZIP transcription factor	278	196217599	196220887
bzip	GRMZM2G029979	5	putative bZIP transcription factor superfamily protein	475	122676355	122688947
bzip	GRMZM2G030280	8	Putative bZIP transcription factor superfamily protein	329	1640229	1650451
bzip	GRMZM2G030877	4	putative bZIP transcription factor superfamily protein	486	188665527	188672962
bzip	GRMZM2G033230	8	Putative bZIP transcription factor superfamily protein	235	120135941	120137704
bzip	GRMZM2G033413	9	bZIP transcription factor family protein	349	8230021	8240287
bzip	GRMZM2G037910	2	putative bZIP transcription factor superfamily protein	479	194763066	194765126
bzip	GRMZM2G038015	1	Putative bZIP transcription factor superfamily protein	176	49087360	49088276
bzip	GRMZM2G039828	3	uncharacterized protein	196	11637318	11638804
bzip	GRMZM2G043600	7	putative bZIP transcription factor superfamily protein	490	140743498	140746868
bzip	GRMZM2G045236	6	DNA binding protein	654	147087480	147092015
bzip	GRMZM2G050912	9	Putative bZIP transcription factor superfamily protein	272	93665910	93671589
bzip	GRMZM2G052102	4	Putative bZIP transcription factor superfamily protein	258	227156011	227158307
bzip	GRMZM2G055413	6	Putative bZIP transcription factor superfamily protein isoform 1	267	83866787	83869911
bzip	GRMZM2G056099	9	BZIP transcription factor	305	134188555	134195791
bzip	GRMZM2G060109	2	Uncharacterized protein	563	214613200	214616521
bzip	GRMZM2G060216	3	Basic leucine zipper proteinLiguleless2 ;	531	176845304	176853978
bzip	GRMZM2G060290	9	putative bZIP transcription factor superfamily protein	458	101925918	101931804
bzip	GRMZM2G062391	1	Uncharacterized protein	346	56217970	56223418
bzip	GRMZM2G066734	9	Putative bZIP transcription factor superfamily protein	129	135645489	135646430
bzip	GRMZM2G067921	7	delayed flowering1	204	175583965	175585451
bzip	GRMZM2G073427	1	Zea mays clone 1599689 mRNA sequence	188	170592733	170597621
bzip	GRMZM2G073892	5	bZIP transcription factor	171	217591763	217592969
bzip	GRMZM2G074373	3	uncharacterized protein LOC100192709	382	98816200	98821699
bzip	GRMZM2G077124	7	uncharacterized protein LOC100191211	224	174321118	174323831
bzip	GRMZM2G079365	4	Putative bZIP transcription factor superfamily protein	338	213863947	213880121
bzip	GRMZM2G080111	5	ocs element-binding factor 1	168	101670496	101671080
bzip	GRMZM2G080731	8	Putative bZIP transcription factor superfamily protein isoform 1	345	119662868	119665630
bzip	GRMZM2G088140	10	Putative bZIP transcription factor superfamily protein isoform 1	376	37914656	37954097
bzip	GRMZM2G092137	7	putative bZIP transcription factor superfamily protein	156	83788712	83791125
bzip	GRMZM2G092609	5	putative bZIP transcription factor superfamily protein isoform 1	320	170106632	170111141
bzip	GRMZM2G093020	1	light-inducible protein CPRF-2	106	143352528	143354301
bzip	GRMZM2G094352	10	putative bZIP transcription factor superfamily protein isoform 1	384	49989443	49992484
bzip	GRMZM2G095078	7	maize Em binding protein-1a	379	19265565	19270520
bzip	GRMZM2G098904	5	BZO2H2	180	87150348	87153356
bzip	GRMZM2G103647	9	light-inducible protein CPRF-2	282	109162612	109164995
bzip	GRMZM2G111504	5	Basic-leucine zipper (bZIP) transcription factor family protein	200	186117899	186119612
bzip	GRMZM2G112483	2	BZIP transcription factor	369	33969678	33974472
bzip	GRMZM2G117851	3	bZIP transcription factor1	358	212260636	212276109
bzip	GRMZM2G118870	4	putative bZIP transcription factor superfamily protein isoform 1	322	110546930	110553174
bzip	GRMZM2G120167	4	Putative bZIP transcription factor superfamily protein	349	16152931	16158076
bzip	GRMZM2G122846	4	G-box-binding factor 1	150	165667701	165668420
bzip	GRMZM2G125243	8	octopine synthase binding factor3	469	170849743	170855748
bzip	GRMZM2G125934	2	uncharacterized protein LOC100384496	503	190471098	190480166
bzip	GRMZM2G129247	6	putative bZIP transcription factor superfamily protein	238	150274418	150276924
bzip	GRMZM2G131961	2	putative bZIP transcription factor superfamily protein	405	6719168	6724854
bzip	GRMZM2G132868	8	G-box-binding factor 4	257	100221799	100225360
bzip	GRMZM2G133331	6	octopine synthase binding factor3	432	116934690	116937455
bzip	GRMZM2G134863	6	Putative bZIP transcription factor superfamily protein	274	96717113	96724364
bzip	GRMZM2G136266	10	Putative bZIP transcription factor superfamily protein	398	7921801	7925637
bzip	GRMZM2G137046	5	Transcription factor HY5	170	112670143	112675317
bzip	GRMZM2G137532	2	basic leucine-zipper 58	164	189016699	189017193
bzip	GRMZM2G138340	1	ABRE-binding factor Embp-2 (Fragment)	140	291173937	291177741
bzip	GRMZM2G140355	9	Putative bZIP transcription factor superfamily protein	138	85130086	85132905
bzip	GRMZM2G144480	4	Putative bZIP transcription factor superfamily protein	172	197332482	197333254
bzip	GRMZM2G146020	3	Transcription factor PosF21	241	142765244	142769768
bzip	GRMZM2G149040	7	putative bZIP transcription factor superfamily protein	374	173190014	173195685
bzip	GRMZM2G149150	4	Putative bZIP transcription factor superfamily protein	466	194939730	194943802
bzip	GRMZM2G151295	9	Putative bZIP transcription factor superfamily protein	353	131353502	131359160
bzip	GRMZM2G153144	5	Putative bZIP transcription factor superfamily protein	350	74180653	74185259
bzip	GRMZM2G157177	1	transcription factor HBP-1a	381	32163794	32172639
bzip	GRMZM2G157722	4	BZIP transcription factor ABI5Putative uncharacterized protein ;	356	57698284	57703555
bzip	GRMZM2G158313	5	bZIP transcription factor family protein	252	144011521	144013252
bzip	GRMZM2G159134	3	putative bZIP transcription factor superfamily protein isoform 1	333	186805980	186810898
bzip	GRMZM2G160136	3	G-box binding factor 1	170	47233315	47236145
bzip	GRMZM2G160902	3	ocs element-binding factor 1	152	128957708	128959418
bzip	GRMZM2G161009	8	BZIP transcription factorPutative uncharacterized protein ;	324	119246143	119249647
bzip	GRMZM2G164848	6	Putative bZIP transcription factor superfamily protein	251	168467346	168469169
bzip	GRMZM2G168079	8	ABA response element binding factor	412	166357554	166362143
bzip	GRMZM2G170079	8	bZIP transcription factor	205	173480420	173483149
bzip	GRMZM2G171370	2	DNA-binding protein EMBP-1	153	161590575	161596682
bzip	GRMZM2G171912	8	Putative bZIP transcription factor superfamily protein	193	17665206	17666030
bzip	GRMZM2G174284	1	uncharacterized protein LOC100274089	335	51753616	51759590
bzip	GRMZM2G175280	1	DNA binding protein	465	197089134	197092935
bzip	GRMZM2G175870	6	putative bZIP transcription factor superfamily protein isoform 1	229	156230705	156237177
bzip	GRMZM2G177046	1	ocs element-binding factor 1	185	281401644	281402596
bzip	GRMZM2G180847	2	Uncharacterized protein	371	194071950	194077869
bzip	GRMZM2G332294	1	putative bZIP transcription factor superfamily protein	374	196404600	196407477
bzip	GRMZM2G336766	4	ocs element-binding factor 1	176	234937825	234938696
bzip	GRMZM2G342424	5	light-inducible protein CPRF-2	155	58361634	58369149
bzip	GRMZM2G353553	1	Uncharacterized protein	397	81928301	81930832
bzip	GRMZM2G358701	10	Putative bZIP transcription factor superfamily protein	273	123688845	123694048
bzip	GRMZM2G358796	7	bZIP protein	195	129930503	129931378
bzip	GRMZM2G361611	4	ocs element-binding factor 1	162	239887667	239890292
bzip	GRMZM2G361847	7	uncharacterized protein LOC100274089	333	174267403	174273062
bzip	GRMZM2G366264	10	putative bZIP transcription factor superfamily protein	310	5534459	5537102
bzip	GRMZM2G368491	3	common plant regulatory factor 7	142	227566001	227567569
bzip	GRMZM2G370026	1	regulation of transcription, DNA-dependent	187	179860588	179861190
bzip	GRMZM2G380897	4	Putative bZIP transcription factor superfamily protein	232	142902694	142905996
bzip	GRMZM2G386273	5	ocs element-binding factor 1	165	5632236	5633262
bzip	GRMZM2G396632	6	Putative bZIP transcription factor superfamily protein	198	119010423	119011019
bzip	GRMZM2G402862	6	Putative bZIP transcription factor superfamily protein	161	83701174	83703062
bzip	GRMZM2G407631	9	Putative bZIP transcription factor superfamily protein	169	98758805	98759314
bzip	GRMZM2G425920	10	putative bZIP transcription factor superfamily protein	215	122253987	122259270
bzip	GRMZM2G428184	1	DNA binding protein precursor	412	5738361	5741644
bzip	GRMZM2G438293	8	Putative bZIP transcription factor superfamily protein (Fragment)	238	165990148	165991775
bzip	GRMZM2G438652	7	bZIP transcription factor family protein	214	3077372	3078435
bzip	GRMZM2G444748	5	ocs element-binding factor 1	170	74948230	74950097
bzip	GRMZM2G445575	10	Putative bZIP transcription factor superfamily protein isoform 1	406	143949572	143957213
bzip	GRMZM2G448607	6	low temperature-induced protein15	135	24280540	24281904
bzip	GRMZM2G473274	9	DNA binding protein precursor	337	153788422	153790144
bzip	GRMZM2G478417	1	BZIP transcription factor ABI5	350	199519465	199525696
bzip	GRMZM2G479760	5	bZIP transcription factor ABI5	397	210099032	210100747
bzip	GRMZM2G479885	1	ocs element-binding factor 1	151	147170752	147172309
bzip	GRMZM5G821024	2	Putative bZIP transcription factor superfamily protein	331	140955847	140960153
bzip	GRMZM5G848942	3	Putative bZIP transcription factor superfamily protein	475	210000778	210007937
bzip	GRMZM5G858197	3	BZIP transcription factor	260	175672623	175675787
bzip	GRMZM5G884349	10	Putative bZIP transcription factor superfamily protein	263	62486203	62490700
C2H2	AC149475.2_FG005	9	Uncharacterized protein	378	152791245	152801912
C2H2	AC149818.2_FG008	9	Uncharacterized protein	551	152726608	152728503
C2H2	AC183950.2_FG002	8	Uncharacterized protein	138	162728948	162729364
C2H2	AC185108.3_FG011	7	Uncharacterized protein	198	162352707	162353303
C2H2	AC185655.3_FG005	2	Uncharacterized protein	472	39942983	39944500
C2H2	AC194972.2_FG001	3	Uncharacterized protein	297	212911821	212912714
C2H2	AC198081.2_FG005	7	zinc finger, C2H2 type family protein	121	110132983	110133348
C2H2	AC198506.3_FG001	10	hypothetical protein	131	124447003	124448139
C2H2	AC201740.3_FG003	9	zinc finger, C2H2 type family protein	186	119160942	119161337
C2H2	AC206217.2_FG006	6	Uncharacterized protein	371	151987440	151988000
C2H2	AC211756.4_FG001	2	Uncharacterized protein	382	149039645	149040760
C2H2	AC215290.3_FG002	2	nucleic acid binding	484	39656240	39657694
C2H2	AC233952.1_FG008	2	Uncharacterized protein	197	210142585	210143733
C2H2	AC234522.1_FG009	5	Uncharacterized protein	498	40947764	40949376
C2H2	AF546187.1_FG012	1	zinc-finger protein 1	215	162175697	162176529
C2H2	GRMZM2G000103	3	Uncharacterized protein	392	209365838	209366431
C2H2	GRMZM2G000126	7	zinc finger, C2H2 type family protein	295	32428	33693
C2H2	GRMZM2G000836	6	ZFP16-1	208	149760690	149762829
C2H2	GRMZM2G001205	6	ZFP16-1	208	35061725	35062778
C2H2	GRMZM2G003234	2	uncharacterized protein	445	137194767	137196437
C2H2	GRMZM2G003927	7	Ramosa1 C2H2 zinc-finger transcription factor	175	110359182	110359930
C2H2	GRMZM2G006282	5	superman protein	174	66364604	66365176
C2H2	GRMZM2G011357	1	indeterminate growth1	436	239667869	239671192
C2H2	GRMZM2G021587	2	NDETERMINATE-related protein 7	554	198589479	198608787
C2H2	GRMZM2G022213	2	uncharacterized protein	742	208042001	208045546
C2H2	GRMZM2G023988	5	zinc finger, C2H2 type family protein	513	175731230	175738132
C2H2	GRMZM2G027333	8	hypothetical protein	468	138876899	138880779
C2H2	GRMZM2G027960	8	Uncharacterized protein	394	98277582	98279938
C2H2	GRMZM2G028046	4	Nucleic acid binding protein	424	204443542	204445620
C2H2	GRMZM2G028766	4	uncharacterized protein	416	102090436	102116694
C2H2	GRMZM2G035103	5	Uncharacterized protein	264	6321178	6322741
C2H2	GRMZM2G035625	3	hypothetical protein	525	154632779	154635642
C2H2	GRMZM2G037574	2	zinc finger protein 2	135	183834147	183834918
C2H2	GRMZM2G038291	scaffold_498	Uncharacterized protein	330	126541	128261
C2H2	GRMZM2G042666	7	INDETERMINATE-related protein 7	518	146276397	146281153
C2H2	GRMZM2G048154	1	Uncharacterized protein	182	42126085	42126784
C2H2	GRMZM2G050939	6	Uncharacterized protein	226	29281533	29285348
C2H2	GRMZM2G058197	7	uncharacterized protein	815	160637827	160641487
C2H2	GRMZM2G058868	4	Putative uncharacterized proteinZinc finger, C2H2 type family protein ;	315	609416	610872
C2H2	GRMZM2G061545	6	uncharacterized protein LOC100272543	207	98978176	98979925
C2H2	GRMZM2G061897	1	ZFP16-1	150	293216192	293216644
C2H2	GRMZM2G068710	10	TRANSPARENT TESTA 1 protein	467	10140592	10148973
C2H2	GRMZM2G069176	1	Uncharacterized protein	248	76511881	76512851
C2H2	GRMZM2G071101	4	uncharacterized protein	415	199174315	199177504
C2H2	GRMZM2G074032	9	Uncharacterized protein	448	144292832	144296553
C2H2	GRMZM2G074793	10	uncharacterized protein	162	119216707	119217682
C2H2	GRMZM2G075956	8	Nucleic acid binding protein isoform 1	519	165628436	165631708
C2H2	GRMZM2G081782	7	AN1-type zinc finger protein 2B	290	158989506	158992441
C2H2	GRMZM2G081812	2	uncharacterized protein	359	199236109	199241879
C2H2	GRMZM2G084014	7	Zinc finger protein	439	132622754	132628125
C2H2	GRMZM2G086277	6	zinc finger, C2H2 type family protein	404	79660379	79662222
C2H2	GRMZM2G086530	10	Uncharacterized protein	194	135658581	135659343
C2H2	GRMZM2G089557	7	zinc finger, C2H2 type family protein	219	162188913	162190041
C2H2	GRMZM2G090332	2	Uncharacterized protein	194	13655558	13656142
C2H2	GRMZM2G090595	5	INDETERMINATE-related protein 10	385	194215974	194223601
C2H2	GRMZM2G093305	1	Nucleic acid binding protein	462	38191490	38193584
C2H2	GRMZM2G100146	8	histone deacetylase HDT2	303	135663882	135666488
C2H2	GRMZM2G105092	9	Uncharacterized protein	189	124924583	124925374
C2H2	GRMZM2G105224	3	C2H2 zinc finger proteinNucleic acid binding protein ;	505	190121699	190124115
C2H2	GRMZM2G106026	1	Uncharacterized protein	233	76469890	76470831
C2H2	GRMZM2G108818	7	Zinc finger protein 2	185	119630426	119630983
C2H2	GRMZM2G110107	2	Uncharacterized protein	483	186337372	186341423
C2H2	GRMZM2G112799	8	zinc finger, C2H2 type family protein	184	168621772	168622385
C2H2	GRMZM2G113860	9	Uncharacterized protein	225	125016718	125017655
C2H2	GRMZM2G114660	4	cys2/His2 zinc-finger transcription factor	339	152742384	152743785
C2H2	GRMZM2G115388	2	Putative uncharacterized protein	137	183640104	183641015
C2H2	GRMZM2G120794	7	Putative uncharacterized protein	153	119394931	119396142
C2H2	GRMZM2G123094	1	Putative uncharacterized protein	153	198504831	198508567
C2H2	GRMZM2G129261	2	INDETERMINATE-related protein 9	588	17718739	17726319
C2H2	GRMZM2G129428	3	ncharacterized protein	518	174504652	174508358
C2H2	GRMZM2G132057	4	nucleic acid binding protein	271	197702608	197703704
C2H2	GRMZM2G132756	2	Uncharacterized protein	558	20055124	20057264
C2H2	GRMZM2G134998	2	zinc finger, C2H2 type family protein	379	174474853	174476373
C2H2	GRMZM2G136494	10	uncharacterized protein	419	148529899	148531915
C2H2	GRMZM2G137736	10	Uncharacterized protein	227	101231730	101232696
C2H2	GRMZM2G139160	8	C2H2 zinc finger protein	501	171358270	171363973
C2H2	GRMZM2G140016	4	Yin-yang1	320	115453280	115456159
C2H2	GRMZM2G140033	4	Uncharacterized protein	330	169771975	169773695
C2H2	GRMZM2G141031	7	Uncharacterized protein	481	124181321	124184830
C2H2	GRMZM2G142502	2	Uncharacterized protein	574	165514604	165520224
C2H2	GRMZM2G143723	3	hypothetical protein	497	5885568	5888467
C2H2	GRMZM2G150011	7	zinc finger, C2H2 type family protein	376	84727149	84728535
C2H2	GRMZM2G150776	7	Putative uncharacterized protein	109	119397610	119397998
C2H2	GRMZM2G151309	8	DNA binding protein, mRNA	437	29831737	29834083
C2H2	GRMZM2G157197	1	zinc finger protein 7	219	32158359	32162092
C2H2	GRMZM2G158141	10	Uncharacterized protein	512	91969918	91973338
C2H2	GRMZM2G159032	6	histone deacetylase HDT1	300	161426908	161429635
C2H2	GRMZM2G161255	9	hypothetical protein	130	119077864	119078400
C2H2	GRMZM2G165355	9	zinc finger protein 7	212	144117883	144120138
C2H2	GRMZM2G166782	7	Putative uncharacterized protein	153	119405397	119406603
C2H2	GRMZM2G170520	2	cys2/His2 zinc-finger transcription factor	307	19983243	19984636
C2H2	GRMZM2G171073	1	Nucleic acid binding protein	539	23562530	23566071
C2H2	GRMZM2G172605	2	Uncharacterized protein	459	112603052	112604929
C2H2	GRMZM2G175000	6	hypothetical protein	382	40052653	40057169
C2H2	GRMZM2G177693	3	hypothetical protein	480	219659124	219663410
C2H2	GRMZM2G179677	1	INDETERMINATE-related protein 1	543	206161656	206168807
C2H2	GRMZM2G302891	3	hypothetical protein	394	124318538	124322128
C2H2	GRMZM2G307402	6	Uncharacterized protein	246	81709318	81710201
C2H2	GRMZM2G320287	5	DNA binding protein, mRNA	508	166897389	166899767
C2H2	GRMZM2G327741	8	Uncharacterized protein	247	110540260	110541003
C2H2	GRMZM2G329159	1	Uncharacterized protein	562	10691916	10695297
C2H2	GRMZM2G338056	9	Uncharacterized protein	178	16485675	16486237
C2H2	GRMZM2G344974	5	Putative uncharacterized protein	184	216262015	216262925
C2H2	GRMZM2G345155	9	Uncharacterized protein	141	119153301	119153983
C2H2	GRMZM2G350621	3	Uncharacterized protein	257	18857864	18858947
C2H2	GRMZM2G357688	7	zinc finger protein 2	177	145753639	145754686
C2H2	GRMZM2G359589	4	Uncharacterized protein	926	16233744	16236776
C2H2	GRMZM2G376061	3	zinc finger, C2H2 type family protein	182	181606244	181607102
C2H2	GRMZM2G380515	8	Uncharacterized protein	201	125606805	125613287
C2H2	GRMZM2G400714	1	Uncharacterized protein	278	279979292	279981056
C2H2	GRMZM2G402027	10	Uncharacterized protein	803	139025210	139031110
C2H2	GRMZM2G403590	2	Putative uncharacterized protein	137	183662070	183662692
C2H2	GRMZM2G408436	3	Putative uncharacterized protein	302	212852053	212853006
C2H2	GRMZM2G409452	2	Uncharacterized protein	102	96187307	96187615
C2H2	GRMZM2G417574	5	zinc finger protein 7	147	93551920	93552453
C2H2	GRMZM2G435357	6	uncharacterized protein LOC1002725	398	117858952	117862489
C2H2	GRMZM2G436344	9	Uncharacterized protein	398	102777932	102781469
C2H2	GRMZM2G443109	7	Uncharacterized protein	102	35375733	35376041
C2H2	GRMZM2G445684	1	Uncharacterized protein	423	187302643	187305442
C2H2	GRMZM2G455889	2	zinc finger, C2H2 type family protein	493	209339336	209341616
C2H2	GRMZM2G459540	1	nucleic acid binding protein	257	182898925	182899698
C2H2	GRMZM2G459614	4	Uncharacterized protein	282	66584118	66585117
C2H2	GRMZM2G464580	1	Uncharacterized protein	346	74498465	74499709
C2H2	GRMZM2G465595	1	Uncharacterized protein	452	31769080	31772988
C2H2	GRMZM2G470422	1	Uncharacterized protein	381	296848076	296849261
C2H2	GRMZM2G703281	2	Uncharacterized protein	298	185539304	185541151
C2H2	GRMZM5G828179	3	DNA binding protein, mRNA	354	1325958	1327022
C2H2	GRMZM5G884137	10	Uncharacterized protein	599	137525111	137530608
C2H2	GRMZM5G885700	5	Uncharacterized protein	349	172058302	172062571
C2H2	GRMZM5G887286	2	zinc finger protein 511	300	222830222	222833250
C2H2	GRMZM5G898314	8	Uncharacterized protein	285	162662841	162666204
ERF	AC187157.4_FG001	8	Putative AP2/EREBP transcription factor superfamily protein	291	22690444	22691545
ERF	AC198403.3_FG001	4	CBF-like protein	212	10908008	10908646
ERF	AC198979.4_FG009	1	Ethylene-responsive transcription factor	130	10988032	10988424
ERF	AC206951.3_FG017	1	uncharacterized protein	271	17525572	17526492
ERF	AC209257.4_FG006	6	Putative AP2/EREBP transcription factor superfamily protein	205	153427827	153429877
ERF	AC213666.3_FG003	4	Putative AP2/EREBP transcription factor superfamily protein	163	24212770	24213261
ERF	AC233933.1_FG001	7	Uncharacterized protein	262	34482445	34483233
ERF	GRMZM2G000520	4	ap2/EREBP transcription factor	259	155637630	155639087
ERF	GRMZM2G002119	3	Putative AP2/EREBP transcription factor superfamily protein	186	188630301	188631150
ERF	GRMZM2G003466	1	putative AP2/EREBP transcription factor superfamily protein	300	20094144	20095477
ERF	GRMZM2G005301	5	Putative AP2/EREBP transcription factor superfamily protein	254	150664312	150665813
ERF	GRMZM2G006745	8	DRE-binding protein 1c	319	94530861	94534207
ERF	GRMZM2G007406	9	Putative AP2/EREBP transcription factor superfamily protein	258	141206088	141207032
ERF	GRMZM2G008234	7	uncharacterized protein LOC100502464	280	3186862	3189788
ERF	GRMZM2G009598	1	DNA binding protein	238	292178941	292180261
ERF	GRMZM2G010100	1	DNA bindin	418	255604709	255605965
ERF	GRMZM2G011110	4	Putative AP2/EREBP transcription factor superfamily protein	262	178417315	178418683
ERF	GRMZM2G011236	2	putative AP2/EREBP transcription factor superfamily protein	311	207364254	207365473
ERF	GRMZM2G015281	1	Putative AP2/EREBP transcription factor superfamily protein	235	37721439	37722170
ERF	GRMZM2G016079	1	Uncharacterised protein	195	189807563	189808400
ERF	GRMZM2G016434	5	Uncharacterised protein	408	166359251	166361971
ERF	GRMZM2G018138	7	Uncharacterised protein	218	141464460	141465197
ERF	GRMZM2G018398	4	Ethylene response element binding protein	361	176066660	176069349
ERF	GRMZM2G018984	1	Root abundant factor	340	17492641	17494645
ERF	GRMZM2G019443	7	Uncharacterised protein	322	17154984	17156006
ERF	GRMZM2G020016	6	Putative AP2/EREBP transcription factor superfamily protein	210	156579550	156581365
ERF	GRMZM2G020054	10	Putative AP2/EREBP transcription factor superfamily protein	186	65437299	65438594
ERF	GRMZM2G020150	6	ethylene-responsive transcription factor 4	220	156591969	156593826
ERF	GRMZM2G021369	5	putative AP2/EREBP transcription factor superfamily protein	250	210323041	210324358
ERF	GRMZM2G021573	9	putative AP2/EREBP transcription factor superfamily protein	291	145136034	145140341
ERF	GRMZM2G021790	8	Putative AP2/EREBP transcription factor superfamily protein	281	69893597	69894451
ERF	GRMZM2G023708	10	AP2 domain containing protein	272	112324342	112325371
ERF	GRMZM2G024871	5	Ethylene-responsive transcription factor	137	31877779	31878301
ERF	GRMZM2G025062	7	ERF-like protein	235	172771420	172772631
ERF	GRMZM2G026926	2	Putative AP2/EREBP transcription factor superfamily protein	452	24360914	24363125
ERF	GRMZM2G028151	1	Uncharacterized protein	260	281700006	281703981
ERF	GRMZM2G028386	1	Putative AP2/EREBP transcription factor superfamily protein	359	201993810	201995393
ERF	GRMZM2G028969	2	dehydration-responsive element-binding protein 1B	252	20720151	20721075
ERF	GRMZM2G029323	4	putative AP2/EREBP transcription factor superfamily protein	316	181088255	181090094
ERF	GRMZM2G031938	1	Uncharacterised protein	500	245541513	245551055
ERF	GRMZM2G033656	1	Uncharacterized protein	242	189870771	189871628
ERF	GRMZM2G039112	1	putative AP2/EREBP transcription factor superfamily protein	414	162442365	162444201
ERF	GRMZM2G039870	1	Putative AP2/EREBP transcription factor superfamily protein	275	138460613	138461461
ERF	GRMZM2G040664	10	Putative AP2/EREBP transcription factor superfamily protein	404	132343963	132345739
ERF	GRMZM2G041839	5	dehydration-responsive element-binding protein 1B	270	191904539	191906156
ERF	GRMZM2G042756	2	dehydration-responsive element-binding protein 1D	222	16543815	16545074
ERF	GRMZM2G044077	8	Putative AP2/EREBP transcription factor superfamily protein	325	26886791	26888388
ERF	GRMZM2G047918	5	Putative AP2/EREBP transcription factor superfamily protein	242	150972392	150973390
ERF	GRMZM2G047999	5	AP2 domain containing protein	301	166555654	166556595
ERF	GRMZM2G048621	4	dehydration-responsive element-binding protein 1B	260	152103666	152104731
ERF	GRMZM2G050851	1	uncharacterized protein	357	209401525	209403939
ERF	GRMZM2G052667	7	Ethylene response factor	418	120384696	120387770
ERF	GRMZM2G052720	4	ethylene-responsive transcription factor 3	196	237684792	237686205
ERF	GRMZM2G053503	8	ethylene-responsive factor-like protein 1	230	35566541	35567721
ERF	GRMZM2G055070	10	Putative AP2/EREBP transcription factor superfamily protein	186	71678821	71679414
ERF	GRMZM2G055180	2	ethylene-responsive transcription factor 2	279	21347526	21348862
ERF	GRMZM2G055204	5	AP2 domain-containing protein	341	208210507	208213447
ERF	GRMZM2G057386	5	uncharacterized protein	329	191428547	191430072
ERF	GRMZM2G059939	6	Putative AP2/EREBP transcription factor superfamily protein	306	162767827	162769490
ERF	GRMZM2G060206	4	Putative AP2/EREBP transcription factor superfamily protein	124	49346413	49347038
ERF	GRMZM2G060465	4	Putative AP2/EREBP transcription factor superfamily protein	253	185036196	185037019
ERF	GRMZM2G060517	7	Putative AP2/EREBP transcription factor superfamily protein	136	53484637	53485245
ERF	GRMZM2G060876	7	Putative uncharacterized protein	277	165849278	165850111
ERF	GRMZM2G061487	1	Uncharacterized protein	276	217638400	217639968
ERF	GRMZM2G066158	8	Putative AP2/EREBP transcription factor superfamily protein	205	120401709	120402944
ERF	GRMZM2G067463	2	Putative AP2/EREBP transcription factor superfamily protein	177	4352876	4353499
ERF	GRMZM2G068967	2	ethylene-responsive transcription factor 4	222	10793567	10794323
ERF	GRMZM2G069082	7	putative AP2/EREBP transcription factor superfamily protein	246	141162777	141163747
ERF	GRMZM2G069126	7	DRE-binding protein 3	238	141170323	141171382
ERF	GRMZM2G069146	7	DRE-binding protein 3	231	141174421	141175245
ERF	GRMZM2G072926	4	dehydration-responsive element-binding protein 1C	228	152189367	152190424
ERF	GRMZM2G073047	9	Putative AP2/EREBP transcription factor superfamily protein	242	76481085	76482299
ERF	GRMZM2G073258	5	Putative AP2/EREBP transcription factor superfamily protein	290	134961620	134962623
ERF	GRMZM2G076896	4	Putative AP2/EREBP transcription factor superfamily protein	329	215636055	215638692
ERF	GRMZM2G079653	5	ethylene-responsive transcription factor 3	211	100107595	100108704
ERF	GRMZM2G079825	2	AP2 domain containing protein	271	63265056	63266421
ERF	GRMZM2G080516	10	AP2-EREBP transcription factor	270	139299146	139301101
ERF	GRMZM2G081892	8	pathogenesis-related transcriptional activator PTI6	336	12197384	12199394
ERF	GRMZM2G084264	6	Putative AP2/EREBP transcription factor superfamily protein	239	110073119	110074320
ERF	GRMZM2G085678	5	Ethylene responsive element	213	114131334	114133006
ERF	GRMZM2G085964	6	Putative AP2/EREBP transcription factor superfamily protein	183	138751831	138753113
ERF	GRMZM2G087040	5	dehydration-responsive element-binding protein 1D	186	174205686	174206245
ERF	GRMZM2G087059	2	Putative AP2/EREBP transcription factor superfamily protein	443	64001713	64004098
ERF	GRMZM2G089995	4	ethylene-responsive transcription factor 4	203	26450939	26451894
ERF	GRMZM2G093595	6	AP2 domain transcription factor	248	140882370	140883690
ERF	GRMZM2G097081	4	Putative AP2/EREBP transcription factor superfamily protein	234	176557756	176558869
ERF	GRMZM2G097182	3	DREB1F	245	145467972	145468863
ERF	GRMZM2G100727	6	Putative AP2/EREBP transcription factor superfamily protein	297	150487664	150489012
ERF	GRMZM2G100982	8	Putative AP2/EREBP transcription factor superfamily protein	263	71940571	71941451
ERF	GRMZM2G103085	5	Ethylene-responsive element binding protein 2	236	209945135	209946354
ERF	GRMZM2G104260	10	ethylene response factor 1	172	145554185	145555089
ERF	GRMZM2G104866	9	putative AP2/EREBP transcription factor superfamily protein	298	98042537	98044099
ERF	GRMZM2G105266	3	AP2 domain containing protein	299	170265321	170267160
ERF	GRMZM2G106591	6	ethylene responsive element	230	102578638	102580044
ERF	GRMZM2G110333	5	ethylene response element binding protein	363	212398699	212401458
ERF	GRMZM2G111415	4	ethylene response factor 1	154	173829508	173830759
ERF	GRMZM2G113060	9	Putative AP2/EREBP transcription factor superfamily protei	297	149648095	149649451
ERF	GRMZM2G114820	9	Putative AP2/EREBP transcription factor superfamily protein	451	125166271	125168025
ERF	GRMZM2G119865	6	dehydration responsive element binding protein	177	79717475	79718928
ERF	GRMZM2G120401	8	AP2 domain containing protein	294	80500107	80501402
ERF	GRMZM2G123119	7	Uncharacterized protein	257	52773401	52774399
ERF	GRMZM2G124011	2	SbCBF6	230	195135264	195136246
ERF	GRMZM2G125241	1	Uncharacterised protein	190	73974267	73976401
ERF	GRMZM2G125460	2	ethylene-responsive factor-like protein 1	284	214344857	214345995
ERF	GRMZM2G129674	1	Uncharacterized protein	302	17461265	17462932
ERF	GRMZM2G129777	3	pathogenesis-related transcriptional activator PTI6	329	22395049	22397063
ERF	GRMZM2G131266	1	Uncharacterized protein	286	211370663	211373082
ERF	GRMZM2G131281	7	Putative AP2/EREBP transcription factor superfamily protein	227	135625864	135626905
ERF	GRMZM2G132185	8	ethylene-responsive transcription factor 4	241	171200009	171201130
ERF	GRMZM2G132223	8	Putative AP2/EREBP transcription factor superfamily protein	165	171190647	171191502
ERF	GRMZM2G135452	6	ethylene response factor 1	173	51805587	51806576
ERF	GRMZM2G137341	5	dehydration-responsive element-binding protein 1A	255	195885970	195887098
ERF	GRMZM2G138396	2	Ethylene-responsive transcription factor	263	186957472	186958546
ERF	GRMZM2G139740	4	dehydration-responsive element-binding protein 1D	193	119105133	119105723
ERF	GRMZM2G139765	5	Putative AP2/EREBP transcription factor superfamily protein	449	188716605	188718676
ERF	GRMZM2G141219	7	putative AP2/EREBP transcription factor superfamily protein	572	117877954	117881926
ERF	GRMZM2G141679	7	DRE binding factor 1	296	100267099	100269276
ERF	GRMZM2G146028	4	ethylene-responsive transcription factor 3	208	234986414	234987698
ERF	GRMZM2G148333	2	ethylene response factor	267	184209896	184212209
ERF	GRMZM2G149756	3	Putative AP2/EREBP transcription factor superfamily protein	357	175592023	175595225
ERF	GRMZM2G151542	8	putative AP2/EREBP transcription factor superfamily protein	303	147672456	147674477
ERF	GRMZM2G156006	9	ethylene response factor 1	169	13761895	13762657
ERF	GRMZM2G156737	4	Putative AP2/EREBP transcription factor superfamily protein	352	48661492	48662964
ERF	GRMZM2G160971	3	putative AP2/EREBP transcription factor superfamily protein	299	212582559	212584989
ERF	GRMZM2G163745	1	Uncharacterized protein	230	208809359	208810072
ERF	GRMZM2G165257	4	AP2 domain containing protein	294	130100068	130101363
ERF	GRMZM2G169382	3	putative AP2/EREBP transcription factor superfamily protein	227	56326099	56327373
ERF	GRMZM2G171179	9	Putative AP2/EREBP transcription factor superfamily protein isoform 1	363	11535025	11537985
ERF	GRMZM2G171569	7	Uncharacterized protein	307	21160811	21162260
ERF	GRMZM2G172936	2	dehydration-responsive element-binding protein 1C	220	20632553	20633410
ERF	GRMZM2G173771	4	ethylene-responsive element binding protein 2	230	178620836	178621888
ERF	GRMZM2G174347	8	ethylene-responsive transcription factor 4	233	120487038	120488230
ERF	GRMZM2G174917	2	dehydration responsive element binding protein	252	5568515	5570186
ERF	GRMZM2G175525	10	Putative AP2/EREBP transcription factor superfamily protein	253	116699951	116700712
ERF	GRMZM2G175543	6	Putative AP2/EREBP transcription factor superfamily protein	197	88910388	88912086
ERF	GRMZM2G175856	1	dehydration-responsive element-binding protein 1B	227	197306494	197307177
ERF	GRMZM2G300924	4	Putative AP2/EREBP transcription factor superfamily protein	445	146313370	146315508
ERF	GRMZM2G301860	9	dehydration responsive element binding protein	191	16258284	16259458
ERF	GRMZM2G307119	7	branched silkless1	315	172248843	172250339
ERF	GRMZM2G307152	3	Transcriptional factor TINY	178	170466981	170467714
ERF	GRMZM2G309731	1	Putative AP2/EREBP transcription factor superfamily protein	160	195911073	195911583
ERF	GRMZM2G310368	3	Ethylene-responsive transcription factor 4	237	188728319	188729366
ERF	GRMZM2G317596	6	Putative AP2/EREBP transcription factor superfamily protein	290	164875430	164876438
ERF	GRMZM2G322672	5	Uncharacterized protein	393	81797663	81800162
ERF	GRMZM2G323172	6	Putative AP2/EREBP transcription factor superfamily protein	408	124705032	124709397
ERF	GRMZM2G328197	6	Putative AP2/EREBP transcription factor superfamily protein	315	77131623	77132592
ERF	GRMZM2G348307	4	Putative AP2/EREBP transcription factor superfamily protein	396	65968744	65972918
ERF	GRMZM2G363052	7	putative AP2/EREBP transcription factor superfamily protein	283	85662465	85665508
ERF	GRMZM2G368838	2	ap2/EREBP transcription factor	212	16555808	16557224
ERF	GRMZM2G369472	1	AP2 domain containing protein	269	199674463	199675600
ERF	GRMZM2G376255	9	Putative AP2/EREBP transcription factor superfamily protein	307	151134794	151135999
ERF	GRMZM2G379652	7	ETHYLENE RESPONSIVE ELEMENT BINDING FACTOR 1	329	15671318	15672307
ERF	GRMZM2G380377	6	DRE-binding protein 4	232	62712930	62714535
ERF	GRMZM2G381441	1	putative AP2/EREBP transcription factor superfamily protein	285	300119372	300120555
ERF	GRMZM2G384386	7	putative AP2/EREBP transcription factor superfamily protein	308	160094706	160096131
ERF	GRMZM2G399098	9	Putative AP2/EREBP transcription factor superfamily protein	322	151187691	151189042
ERF	GRMZM2G399598	2	Putative AP2/EREBP transcription factor superfamily protein	424	219318493	219323840
ERF	GRMZM2G419901	1	Putative AP2/EREBP transcription factor superfamily protein	321	15773208	15774173
ERF	GRMZM2G421033	10	dehydration responsive element binding protein	233	144707377	144708793
ERF	GRMZM2G425798	10	Putative AP2/EREBP transcription factor superfamily protein	422	111635997	111638209
ERF	GRMZM2G434203	5	ap2/EREBP transcription factor	278	195729657	195730672
ERF	GRMZM2G438202	10	ethylene-responsive transcription factor 4	222	141249356	141251027
ERF	GRMZM2G457562	8	Putative AP2/EREBP transcription factor superfamily protein	235	100502242	100503899
ERF	GRMZM2G458437	2	Branched silkless1	296	216615448	216616387
ERF	GRMZM2G461907	1	Putative AP2/EREBP transcription factor superfamily protein	231	21635058	21635844
ERF	GRMZM2G466044	5	AP2-EREBP transcription factor	294	191270861	191272390
ERF	GRMZM2G474326	3	ethylene-responsive transcription factor 2	229	198667814	198668962
ERF	GRMZM2G475678	2	Uncharacterized protein	356	21187724	21188794
ERF	GRMZM2G477287	1	Uncharacterized protein	209	80875824	80876762
ERF	GRMZM2G478965	7	ETHYLENE RESPONSIVE ELEMENT BINDING FACTOR 1	362	15838022	15839110
ERF	GRMZM2G480434	1	Uncharacterized protein	202	189829804	189830412
ERF	GRMZM2G481668	6	Putative AP2/EREBP transcription factor superfamily protein	186	147998722	147999285
ERF	GRMZM2G544539	10	Putative AP2/EREBP transcription factor superfamily protein	349	9217173	9219426
ERF	GRMZM5G805505	2	Uncharacterized protein	315	21231379	21232602
ERF	GRMZM5G806839	1	DREB-like protein	266	90116618	90117418
ERF	GRMZM5G816314	5	dehydration-responsive element-binding protein 1C	228	191933955	191934641
ERF	GRMZM5G837876	4	uncharacterized protein LOC100191919	290	13240123	13240995
ERF	GRMZM5G842961	5	Putative AP2/EREBP transcription factor superfamily protein	277	191829610	191830443
ERF	GRMZM5G846057	6	Putative AP2/EREBP transcription factor superfamily protein	287	165687986	165689517
ERF	GRMZM5G852704	9	putative AP2/EREBP transcription factor superfamily protein	349	5877307	5878356
ERF	GRMZM5G889719	9	DREB-like protein	281	115615847	115616692
GATA	AC184831.3_FG005	4	GATA	281	239028639	239029484
GATA	AC184831.3_FG008	4	GATA	281	239100691	239101536
GATA	AC194965.4_FG004	6	GATA transcription factor 22	143	127629032	127630234
GATA	AC202864.3_FG002	6	uncharacterized protein LOC100279625	382	160741348	160742841
GATA	GRMZM2G009530	1	GATA zinc finger family protein	281	177060036	177061909
GATA	GRMZM2G025002	2	GATA	456	149357261	149359087
GATA	GRMZM2G031983	5	GATA	370	155457609	155459172
GATA	GRMZM2G039586	9	GATA transcription factor 20	437	81178852	81181039
GATA	GRMZM2G044576	8	GATA	375	174313923	174315776
GATA	GRMZM2G048850	10	GATA	241	9477435	9478816
GATA	GRMZM2G052616	3	GATA	127	64821137	64823713
GATA	GRMZM2G054615	10	GATA	329	133391911	133394043
GATA	GRMZM2G058479	5	GATA transcription factor 25	357	55956384	55961158
GATA	GRMZM2G065896	5	GATA transcription factor 25	278	8462838	8467789
GATA	GRMZM2G067171	3	GATA	461	141471190	141473058
GATA	GRMZM2G077002	2	GATA transcription factor 29	416	22022637	22026411
GATA	GRMZM2G080509	6	GATA transcription factor 25	357	87858244	87863266
GATA	GRMZM2G101058	9	GATA transcription factor 9	373	115980192	115982001
GATA	GRMZM2G104390	8	GATA transcription factor 22	139	40841370	40843380
GATA	GRMZM2G110295	1	GATA	372	286470199	286472456
GATA	GRMZM2G113098	1	GATA	361	90962372	90964067
GATA	GRMZM2G114775	1	GATA	163	295848928	295850422
GATA	GRMZM2G118214	10	GATA	461	9409405	9411344
GATA	GRMZM2G123909	3	GATA	233	211762877	211763862
GATA	GRMZM2G135381	8	GATA	384	123887193	123889333
GATA	GRMZM2G138967	8	GATA zinc finger family protein	195	155999788	156001252
GATA	GRMZM2G140669	5	GATA zinc finger family protein	394	190024321	190026323
GATA	GRMZM2G163200	5	GATA	422	214574879	214580853
GATA	GRMZM2G324131	10	Putative GATA transcription factor family protein	671	9535048	9537066
GATA	GRMZM2G379005	4	putative GATA transcription factor family protein isoform 1	405	172789633	172794795
GATA	GRMZM2G396451	1	GATA transcription factor 9	1213	274561455	274577750
GATA	GRMZM2G397616	8	GATA transcription factor 19	243	73412731	73413812
GATA	GRMZM2G404973	2	GATA zinc finger family protein	387	22692870	22695229
GATA	GRMZM2G421212	10	GATA transcription factor 29	387	134118624	134123159
GATA	GRMZM2G464037	4	Putative GATA transcription factor family protein	472	186548299	186549717
GATA	GRMZM2G532534	9	Putative GATA transcription factor family protein	323	152533064	152538147
GRAS	AC198366.3_FG004	10	Uncharacterized protein	506	1890881	1892401
GRAS	AC200124.3_FG005	6	Uncharacterized protein	111	62906676	62907011
GRAS	AC204621.4_FG006	4	Uncharacterized protein	294	1274853	1275830
GRAS	AC234164.1_FG004	9	Uncharacterized protein	630	24984785	24987244
GRAS	GRMZM2G001426	3	Scl1 protein	475	69955114	69957195
GRAS	GRMZM2G011947	6	Uncharacterized protein	304	55555919	55556867
GRAS	GRMZM2G013016	3	GRAS family transcription factor family protein	538	166194240	166195917
GRAS	GRMZM2G015080	2	protein SCARECROW	678	150778730	150782551
GRAS	GRMZM2G018254	4	uncharacterized protein LOC100279519	648	513060	515231
GRAS	GRMZM2G019060	2	Uncharacterized protein	586	209040871	209042963
GRAS	GRMZM2G023872	8	Scl1 protein	508	72494685	72496501
GRAS	GRMZM2G024973	5	DELLA protein DWARF8	625	11793473	11795945
GRAS	GRMZM2G028039	9	uncharacterized protein LOC100383464	545	149430555	149437059
GRAS	GRMZM2G028438	4	chitin-inducible gibberellin-responsive protein 2	607	156049665	156051935
GRAS	GRMZM2G028608	2	hypothetical protein	607	46590168	46592051
GRAS	GRMZM2G037286	6	Uncharacterized protein	489	155175171	155176649
GRAS	GRMZM2G037792	10	Uncharacterized protein	718	138720419	138723128
GRAS	GRMZM2G049159	1	Uncharacterized protein	734	40143545	40147542
GRAS	GRMZM2G051785	9	scarecrow-like 6	507	27346189	27348215
GRAS	GRMZM2G055263	1	Nodulation-signaling pathway 2 protein	564	37809278	37810975
GRAS	GRMZM2G060265	1	Uncharacterized protein	481	1953455	1955531
GRAS	GRMZM2G070371	2	Uncharacterized protein	599	231610740	231612552
GRAS	GRMZM2G073779	4	Uncharacterized protein	686	836061	838338
GRAS	GRMZM2G073805	4	hypothetical protein	666	832522	834779
GRAS	GRMZM2G073823	4	hypothetical protein	642	829955	831938
GRAS	GRMZM2G079470	1	Uncharacterized protein	645	88488422	88491040
GRAS	GRMZM2G082387	3	GRAS family transcription factor containing protein	447	150869807	150871966
GRAS	GRMZM2G089636	6	Uncharacterized protein	626	38422200	38424095
GRAS	GRMZM2G089662	6	Uncharacterized protein	726	38410832	38413066
GRAS	GRMZM2G089782	3	Uncharacterized protein	345	124035075	124037072
GRAS	GRMZM2G091656	4	Uncharacterized protein	473	213905717	213907179
GRAS	GRMZM2G097456	7	GRAS family transcription factor containing protein	456	162247332	162249303
GRAS	GRMZM2G098517	7	hypothetical protein	558	161325637	161329188
GRAS	GRMZM2G098784	9	uncharacterized protein	734	140092351	140096097
GRAS	GRMZM2G098800	4	Uncharacterized protein	479	153223584	153226721
GRAS	GRMZM2G104342	5	Uncharacterized protein	569	9827131	9829504
GRAS	GRMZM2G106336	4	Uncharacterized protein	569	2654200	2655918
GRAS	GRMZM2G106356	4	Uncharacterized protein	629	2656855	2659044
GRAS	GRMZM2G106548	7	protein SCARECROW	452	158406894	158408665
GRAS	GRMZM2G109869	2	uncharacterized protein	623	15351727	15354059
GRAS	GRMZM2G110067	1	Uncharacterized protein	526	71030279	71032027
GRAS	GRMZM2G110579	5	uncharacterized protein LOC100279420	595	192899281	192902025
GRAS	GRMZM2G114680	9	Uncharacterized protein	467	103353117	103362197
GRAS	GRMZM2G116638	1	uncharacterized protein LOC100502252	542	137434183	137440188
GRAS	GRMZM2G117949	9	uncharacterized protein LOC100274201	118	117530782	117531764
GRAS	GRMZM2G125501	2	GRAS family transcription factor containing protein	456	209545748	209547741
GRAS	GRMZM2G129154	8	GRAS family transcription factor containing protein	449	158560400	158562023
GRAS	GRMZM2G131516	4	protein SCARECROW	140	185481408	185484991
GRAS	GRMZM2G132794	1	Uncharacterized protein	630	77494290	77496510
GRAS	GRMZM2G133169	1	Uncharacterized protein	551a	270571160	270573052
GRAS	GRMZM2G140085	4	hypothetical protein	369	187217605	187218942
GRAS	GRMZM2G140094	4	Uncharacterized protein	487	187219736	187222248
GRAS	GRMZM2G143433	5	Uncharacterized protein	416	120520869	120522119
GRAS	GRMZM2G144744	1	DELLA protein DWARF8	630	266160101	266163168
GRAS	GRMZM2G146018	3	Transcription factor GRAS	492	142759880	142761574
GRAS	GRMZM2G153333	6	SCL1_ARATH Scarecrow-like protein 1	561	148102723	148106458
GRAS	GRMZM2G157679	3	Uncharacterized protein	809	180798590	180801759
GRAS	GRMZM2G159475	3	hypothetical protein	710	125733039	125735799
GRAS	GRMZM2G163427	4	Uncharacterized protein	765	842617	845669
GRAS	GRMZM2G169636	7	Uncharacterized protein	545	165196140	165197777
GRAS	GRMZM2G172657	7	uncharacterized protein	592	161941687	161944142
GRAS	GRMZM2G173429	10	uncharacterized protein LOC100273177	623	135825173	135827459
GRAS	GRMZM2G176537	10	Uncharacterized protein	494	117338432	117340217
GRAS	GRMZM2G179325	1	Uncharacterized protein	721	155690714	155694188
GRAS	GRMZM2G313078	6	Uncharacterized protein	426	156946311	156947989
GRAS	GRMZM2G317287	10	Uncharacterized protein	606	1886674	1888997
GRAS	GRMZM2G335814	1	GRAS family transcription factor	732	248734599	248737101
GRAS	GRMZM2G342217	4	Uncharacterized protein	771	21604764	21607924
GRAS	GRMZM2G346706	8	uncharacterized protein LOC100381402	627	133612993	133614885
GRAS	GRMZM2G348780	1	Uncharacterized protein	338	161047325	161049647
GRAS	GRMZM2G359304	9	Uncharacterized protein	535	123178843	123180450
GRAS	GRMZM2G368909	1	Uncharacterized protein	645	293715271	293717691
GRAS	GRMZM2G386362	2	Uncharacterized protein	354	4624290	4626096
GRAS	GRMZM2G408012	5	Guanine nucleotide-binding protein-like 3	251	181911451	181912595
GRAS	GRMZM2G418899	7	Uncharacterized protein	431	162852139	162862787
GRAS	GRMZM2G420280	2	Uncharacterized protein	498	51272702	51274207
GRAS	GRMZM2G425366	2	GRAS family transcription factor	541	219524850	219526665
GRAS	GRMZM2G431309	2	Uncharacterized protein	554	208500828	208504903
GRAS	GRMZM5G821439	2	uncharacterized protein LOC100273879	570	204949825	204954417
GRAS	GRMZM5G825321	2	uncharacterized protein	485	19769962	19772850
GRAS	GRMZM5G826526	3	Scl1 protein	384	214641511	214642665
GRAS	GRMZM5G868355	4	hypothetical protein	381	839965	841260
GRAS	GRMZM5G874545	3	Dwarf plant9 (Fragment)	342	232137122	232158937
GRAS	GRMZM5G885274	5	Uncharacterized protein	545	205139992	205141687
GRAS	GRMZM5G889326	6	Uncharacterized protein	486	137480065	137481525
GRAS	GRMZM5G895672	4	Uncharacterized protein	645	827079	829016
Hdzip	AC187157.4_FGP005	8	Class III HD-Zip III protein HB8	858	22640866	22645283
Hdzip	AC233899.1_FGP004	9	homeodomain-leucine zipper transcription factor TaHDZipI-1	377	149646070	149647584
Hdzip	AC235534.1_FGP007	10	outer cell layer1	863	136932960	136939534
Hdzip	GRMZM2G001289	2	Homeodomain leucine zipper family IV protein	830	8289450	8295761
Hdzip	GRMZM2G002915	2	putative homeobox DNA-binding and leucine zipper domain family protein	282	178781917	178784182
Hdzip	GRMZM2G003304	1	uncharacterized protein LOC100279599	270	218768608	218773418
Hdzip	GRMZM2G003509	1	uncharacterized protein LOC100279785	854	173247423	173257862
Hdzip	GRMZM2G004334	6	Putative homeobox/lipid-binding domain family protein	732	109244071	109247202
Hdzip	GRMZM2G004957	10	outer cell layer5a	769	84242542	84246083
Hdzip	GRMZM2G005624	1	Uncharacterized protein	239	23240104	23243489
Hdzip	GRMZM2G021339	4	Putative homeobox DNA-binding and leucine zipper domain family protein	299	165861785	165863994
Hdzip	GRMZM2G026643	3	outer cell layer1	702	27552061	27559751
Hdzip	GRMZM2G034113	2	homeodomain-leucine zipper transcription factor TaHDZipI-1	244	195705583	195707271
Hdzip	GRMZM2G041127	2	Uncharacterized protein	154	188712314	188714917
Hdzip	GRMZM2G041462	7	putative homeobox DNA-binding and leucine zipper domain family protein	239	142432248	142434060
Hdzip	GRMZM2G042250	1	rolled leaf 2	840	2791599	2798512
Hdzip	GRMZM2G044752	2	homeobox-leucine zipper protein ATHB-4	187	21024779	21026404
Hdzip	GRMZM2G047715	4	Putative homeobox DNA-binding and leucine zipper domain family protein	346	121587332	121589718
Hdzip	GRMZM2G056600	7	Uncharacterized protein	261	129296234	129298384
Hdzip	GRMZM2G060444	2	Homeodomain leucine zipper family IV protein	707	92273726	92276759
Hdzip	GRMZM2G068672	6	homeobox-leucine zipper protein ATHB-4	261	70173601	70175049
Hdzip	GRMZM2G097349	1	homeobox-leucine zipper protein HAT7	363	243185151	243187447
Hdzip	GRMZM2G104204	7	Uncharacterized protein	233	160792661	160793924
Hdzip	GRMZM2G105834	9	Putative homeobox DNA-binding and leucine zipper domain family protein	296	145045937	145048121
Hdzip	GRMZM2G106276	9	homeobox-leucine zipper protein ATHB-4	272	20880508	20881839
Hdzip	GRMZM2G109987	9	rolled leaf1	709	154912262	154920527
Hdzip	GRMZM2G116658	7	outer cell layer3	863	141712281	141718468
Hdzip	GRMZM2G117164	5	homeobox-leucine zipper protein ATHB-6	235	190526953	190528628
Hdzip	GRMZM2G118063	10	Putative homeobox/lipid-binding domain family protein	798	58000726	58009266
Hdzip	GRMZM2G119999	1	uncharacterized protein LOC100273913	174	139960481	139962631
Hdzip	GRMZM2G122076	4	homeodomain leucine zipper protein CPHB-5	154	77636576	77641035
Hdzip	GRMZM2G122897	10	outer cell layer5a	742	142812773	142817535
Hdzip	GRMZM2G123140	1	OCL4 protein	731	100912576	100918541
Hdzip	GRMZM2G126239	3	homeobox-leucine zipper protein ATHB-4	259	214938624	214943016
Hdzip	GRMZM2G126646	4	Homeodomain leucine zipper family IV protein	698	177612036	177616331
Hdzip	GRMZM2G126808	1	Uncharacterized protein	292	29542179	29544587
Hdzip	GRMZM2G127537	7	uncharacterized protein LOC100194027	333	123539134	123541042
Hdzip	GRMZM2G130442	4	outer cell layer5a	785	29008617	29014800
Hdzip	GRMZM2G131476	1	Homeobox-leucine zipper protein HAT22	262	109642904	109644735
Hdzip	GRMZM2G132367	1	homeodomain-leucine zipper transcription factor TaHDZipI-1	326	19250088	19252388
Hdzip	GRMZM2G134260	9	Putative homeobox DNA-binding and leucine zipper domain family protein	293	20839231	20841005
Hdzip	GRMZM2G139963	1	homeobox-leucine zipper protein HAT7	344	14957965	14960921
Hdzip	GRMZM2G142962	1	uncharacterized protein LOC100194027	448	198225939	198227907
Hdzip	GRMZM2G145690	5	Homeodomain leucine zipper family IV protein	735	211123234	211127092
Hdzip	GRMZM2G148074	1	Homeobox-leucine zipper protein	319	93082039	93083670
Hdzip	GRMZM2G166041	4	Putative homeobox DNA-binding and leucine zipper domain family protein	269	238046062	238047920
Hdzip	GRMZM2G178102	3	MAIZE HB homeobox transcription factor (Fragment)	953	123281942	123288759
Hdzip	GRMZM2G178741	9	Putative homeobox DNA-binding and leucine zipper domain family protein	344	151525953	151528343
Hdzip	GRMZM2G307397	5	Putative homeobox DNA-binding and leucine zipper domain family protein (Fragment)	241	54944892	54945953
Hdzip	GRMZM2G307400	5	Putative homeobox DNA-binding and leucine zipper domain family protein (Fragment)	223	54947382	54948335
Hdzip	GRMZM2G351330	2	homeobox-leucine zipper protein ATHB-6	261	22220873	22222180
Hdzip	GRMZM2G366130	2	homeobox-leucine zipper protein HAT14	315	186502150	186503354
Hdzip	GRMZM2G386276	3	Homeodomain leucine zipper family IV protein	701	189749774	189754836
Hdzip	GRMZM2G396527	10	homeobox-leucine zipper protein ATHB-6	164	133750205	133750699
Hdzip	GRMZM2G438260	2	Homeodomain leucine zipper family IV protein	750	92119412	92123393
Hdzip	GRMZM2G469551	1	rolled leaf 2	835	230596368	230608346
Hdzip	GRMZM2G477415	5	Putative homeobox DNA-binding and leucine zipper domain family protein (Fragment)	221	54874440	54875451
Hdzip	GRMZM5G803812	5	homeobox-leucine zipper protein HAT7	348	35029700	35031902
Hdzip	GRMZM5G830671	6	Putative homeobox DNA-binding and leucine zipper domain family protein (Fragment)	242	88279708	88280617
HSF	AC205471.4_FG003	8	Uncharacterized protein	446	124710390	124712153
HSF	AC206165.3_FG007	6	Uncharacterized protein	469	159812447	159814105
HSF	AC216247.3_FG001	1	heat shock factor protein 7	324	63539447	63541926
HSF	GRMZM2G002131	2	Heat shock factor protein 1	298	186829423	186833487
HSF	GRMZM2G003489	1	ncharacterized protein	117	275536823	275539066
HSF	GRMZM2G005815	3	HSF transcription factor	462	219545854	219552097
HSF	GRMZM2G010871	1	heat shock factor protein HSF30	357	239674470	239678097
HSF	GRMZM2G025685	7	AT-HSFB4	187	169214787	169218220
HSF	GRMZM2G026742	9	hypothetical protein	407	146028201	146032662
HSF	GRMZM2G046382	1	HSF transcription factor	158	38724461	38725514
HSF	GRMZM2G059851	5	heat shock factor protein 2	508	168263116	168266561
HSF	GRMZM2G083810	3	Uncharacterized protein	165	8887555	8888747
HSF	GRMZM2G086880	8	heat shock factor protein HSF30	348	144887947	144889311
HSF	GRMZM2G088242	2	AT-HSFB4	394	185666362	185668432
HSF	GRMZM2G089525	3	heat shock factor protein 1	331	217438918	217440728
HSF	GRMZM2G098696	4	heat shock factor protein 7	370	195298840	195300584
HSF	GRMZM2G105348	5	heat shock factor protein 1	257	150228697	150230232
HSF	GRMZM2G115456	1	Uncharacterized protein	527	299272434	299277717
HSF	GRMZM2G118047	9	Heat shock factor protein 3	267	77070952	77072996
HSF	GRMZM2G118453	8	Uncharacterized protein	433	173979796	173982203
HSF	GRMZM2G118485	1	Heat shock factor protein HSF8	408	28522823	28530238
HSF	GRMZM2G125969	7	Heat shock factor protein HSF30Putative uncharacterized protein ;	375	9712577	9716596
HSF	GRMZM2G132971	1	heat shock factor protein HSF30	359	287786016	287790222
HSF	GRMZM2G139535	7	heat shock factor protein 4	298	125896425	125900126
HSF	GRMZM2G158232	3	kDa class I heat shock 1	152	20541671	20542514
HSF	GRMZM2G164909	1	heat shock factor protein 7	414	197781323	197783002
HSF	GRMZM2G165272	7	heat shock factor protein 7	394	142270318	142272208
HSF	GRMZM2G165972	1	Uncharacterized protein	384	12518410	12520734
HSF	GRMZM2G173090	9	heat shock factor protein HSF30	365	59460534	59462007
HSF	GRMZM2G179802	5	Heat shock transcription factor like protein	152	162047215	162053475
HSF	GRMZM2G301485	10	heat shock factor protein 4	318	137124859	137126235
HSF	GRMZM2G306679	1	Uncharacterized protein	159	38851741	38852691
HSF	GRMZM2G375517	2	Uncharacterized protein	213	220267459	220268361
HSF	GRMZM2G384339	5	Uncharacterized protein	497	889476	893867
HSF	GRMZM2G404249	9	Uncharacterized protein	154	132803660	132804501
HSF	GRMZM2G429396	7	Uncharacterized protein	155	153330870	153331777
Myb	AC165178.2_FG004	2	Uncharacterized protein	326	182073111	182074488
Myb	AC197146.3_FG002	10	Putative MYB DNA-binding domain superfamily protein	289	2469595	2470558
Myb	AC199571.3_FGP004	10	Uncharacterised protein	255	93222605	93224374
Myb	AC199820.4_FG006	2	Uncharacterised protein	153	210594735	210595406
Myb	AC203535.4_FG001	3	CDC5 protein	925	157551793	157560623
Myb	AC204212.4_FG001	5	Uncharacterised protein	96	201176614	201176904
Myb	AC206901.3_FG005	10	MYB transcription factor	277	130744061	130745625
Myb	AC213884.3_FG002	6	Putative MYB DNA-binding domain superfamily protein	369	140735955	140737064
Myb	AC217264.3_FG005	1	Uncharacterized protein	454	246090026	246092492
Myb	GRMZM2G000818	7	Transposase (Fragment)	218	176175338	176183379
Myb	GRMZM2G001106	10	Uncharacterised protein	316	132817600	132819290
Myb	GRMZM2G001223	5	DNA binding protein	333	177037863	177039897
Myb	GRMZM2G001824	10	Putative MYB DNA-binding domain superfamily protein	359	85407063	85408480
Myb	GRMZM2G001875	3	Putative MYB DNA-binding domain superfamily protein	250	6740166	6741503
Myb	GRMZM2G002128	6	MYB-like transcription factor DIVARICATA	302	149021224	149023568
Myb	GRMZM2G003406	8	myb-related protein Hv33	301	153001174	153002887
Myb	GRMZM2G004090	9	putative MYB DNA-binding domain superfamily protein	401	91131737	91138554
Myb	GRMZM2G005066	9	anthocyanin regulatory C1 protein	272	9746518	9747591
Myb	GRMZM2G005112	3	Uncharacterised protein	202	179262685	179263682
Myb	GRMZM2G006352	8	MYB DNA-binding domain superfamily protein	326	150874045	150875425
Myb	GRMZM2G008647	5	Uncharacterised protein	186	113096154	113102351
Myb	GRMZM2G011422	4	MYB DNA-binding domain superfamily protein	334	68821398	68822736
Myb	GRMZM2G013581	6	Putative MYB DNA-binding domain superfamily protein	306	34825413	34826773
Myb	GRMZM2G014534	2	Uncharacterised protein	272	13349180	13350397
Myb	GRMZM2G014902	4	Uncharacterised protein	720	32527798	32560791
Myb	GRMZM2G015021	4	Putative MYB DNA-binding domain superfamily protein	396	175365997	175368482
Myb	GRMZM2G016020	1	A-type R2R3 Myb protein Fragment	88	48014364	48015108
Myb	GRMZM2G017268	4	Putative MYB DNA-binding domain superfamily protein	270	197249760	197251014
Myb	GRMZM2G017419	10	Uncharacterised protein	180	89936005	89938072
Myb	GRMZM2G017520	3	Uncharacterized protein	427	48494886	48497275
Myb	GRMZM2G020772	3	putative MYB DNA-binding domain superfamily protein isoform 1	304	19005064	19007583
Myb	GRMZM2G022499	1	Uncharacterised protein	668	188491207	188494857
Myb	GRMZM2G022686	9	myb-related protein P	344	136428923	136433765
Myb	GRMZM2G023557	1	Uncharacterised protein	129	299468335	299469321
Myb	GRMZM2G023667	8	product:single myb histone 3	285	153685211	153695652
Myb	GRMZM2G024054	5	transcription factor GAMYB	492	21005810	21011591
Myb	GRMZM2G024468	1	Uncharacterized protein	296	212890592	212892164
Myb	GRMZM2G025954	8	Uncharacterised protein	201	127308606	127310038
Myb	GRMZM2G027697	5	R2R3MYB-domain protein	281	185547753	185549361
Myb	GRMZM2G027914	3	Uncharacterised protein	188	176478861	176480372
Myb	GRMZM2G028054	8	transcription factor GAMYB	492	170725034	170728865
Myb	GRMZM2G029850	5	Uncharacterised protein	441	197657418	197660109
Myb	GRMZM2G030403	10	Uncharacterised protein	281	89125351	89126605
Myb	GRMZM2G031323	7	P-type R2R3 Myb protein Fragment	363	157205480	157207019
Myb	GRMZM2G032180	2	Uncharacterised protein	227	152273149	152273832
Myb	GRMZM2G032655	2	P-type R2R3 Myb protein Fragment	419	42399734	42402189
Myb	GRMZM2G034110	9	product:ZmMybst1	315	115514419	115517835
Myb	GRMZM2G037650	1	Uncharacterized protein	261	207220915	207226619
Myb	GRMZM2G038722	2	Myb-related protein Zm1	405	13306159	13307935
Myb	GRMZM2G040924	5	P-type R2R3 Myb protein	293	189017104	189019282
Myb	GRMZM2G041415	3	Transcription factor MYB8	226	140151898	140153093
Myb	GRMZM2G043792	4	Putative MYB DNA-binding domain superfamily protein (Fragment)	270	140905500	140906629
Myb	GRMZM2G044824	9	Putative MYB DNA-binding domain superfamily protein	376	26643904	26645305
Myb	GRMZM2G045748	7	Uncharacterized protein	302	112497750	112499904
Myb	GRMZM2G046438	5	Uncharacterised protein	205	31921424	31926755
Myb	GRMZM2G046443	1	Putative MYB DNA-binding domain superfamily protein	353	190346919	190348170
Myb	GRMZM2G047600	8	cpm7	318	33141828	33143103
Myb	GRMZM2G047626	3	MYB transcription factor	250	127316146	127317795
Myb	GRMZM2G048136	4	MYB59	228	1269236	1270429
Myb	GRMZM2G048295	2	MYB transcription factor	294	30170679	30172939
Myb	GRMZM2G048910	6	Odorant 1 protein	278	118137380	118139235
Myb	GRMZM2G049194	5	Uncharacterised protein	624	211753884	211765564
Myb	GRMZM2G049378	8	SANT/MYB protein	88	148179996	148182680
Myb	GRMZM2G049695	8	Uncharacterised protein	347	20520277	20522116
Myb	GRMZM2G050305	2	transcription factor MYB31	273	196943580	196945201
Myb	GRMZM2G050550	7	sucrose responsive element binding protein	345	51486945	51489455
Myb	GRMZM2G051256	3	R2R3 Myb transcription factor MYB-IF35	345	54471016	54474812
Myb	GRMZM2G051528	8	R2R3 Myb transcription factor MYB-IF25	333	34675104	34689130
Myb	GRMZM2G051793	7	Uncharacterized protein	1060	4708398	4726962
Myb	GRMZM2G052377	3	MYB transcription factor	288	13212794	13213981
Myb	GRMZM2G052606	10	secondary wall MYB46 transcription factor	405	28608735	28611473
Myb	GRMZM2G054111	1	MYB305	249	9210655	9212108
Myb	GRMZM2G055158	4	odorant 1 protein	278	166940293	166941682
Myb	GRMZM2G056407	7	Uncharacterized protein	330	167647343	167649332
Myb	GRMZM2G056986	8	putative MYB DNA-binding domain superfamily protein	233	167004561	167005794
Myb	GRMZM2G057027	1	myb-related protein P	335	48096443	48101954
Myb	GRMZM2G057408	6	Uncharacterised protein	333	93259854	93265695
Myb	GRMZM2G057955	3	Uncharacterised protein	78	218099741	218101238
Myb	GRMZM2G059167	4	Uncharacterised protein	857	115304028	115319510
Myb	GRMZM2G064630	2	Putative MYB DNA-binding domain superfamily protein	655	213301143	213305674
Myb	GRMZM2G064744	3	MYB transcription factor	362	227482800	227485105
Myb	GRMZM2G065829	8	Uncharacterised protein	217	141446174	141448103
Myb	GRMZM2G069325	6	Putative MYB DNA-binding domain superfamily protein	262	163187174	163188702
Myb	GRMZM2G070523	5	Uncharacterized protein	362	20219035	20221972
Myb	GRMZM2G070849	1	putative MYB DNA-binding domain superfamily protein	336	51395397	51397668
Myb	GRMZM2G071468	5	Uncharacterised protein	112	192547214	192555085
Myb	GRMZM2G071648	6	Uncharacterised protein	440	100111985	100113471
Myb	GRMZM2G071977	3	Uncharacterised protein	291	223767189	223769272
Myb	GRMZM2G073826	5	Uncharacterised protein	277	135342824	135344111
Myb	GRMZM2G073836	5	Putative MYB DNA-binding domain superfamily protein	293	135315692	135321511
Myb	GRMZM2G075064	6	Uncharacterised protein	328	102481776	102484118
Myb	GRMZM2G077147	1	Uncharacterized protein	248	269707858	269709728
Myb	GRMZM2G077789	6	Putative MYB DNA-binding domain superfamily protein	258	150884611	150885947
Myb	GRMZM2G078820	6	MYB transcription factor TaMYB1	308	97484061	97485484
Myb	GRMZM2G079123	1	Putative MYB DNA-binding domain superfamily protein	377	213964635	213966254
Myb	GRMZM2G079458	8	MYB-like transcription factor DIVARICATA	299	13801696	13804475
Myb	GRMZM2G081557	10	transcription factor MYB2	379	139471900	139473418
Myb	GRMZM2G081919	3	Myb-like DNA-binding domain containing protein	563	180868369	180880014
Myb	GRMZM2G083239	3	MYB transcription factor	278	43407839	43409117
Myb	GRMZM2G084583	1	transcription factor MYB42	254	206902673	206903955
Myb	GRMZM2G084799	1	myb-related protein P	335	48118788	48129338
Myb	GRMZM2G085427	1	Uncharacterised protein	469	32374231	32382033
Myb	GRMZM2G087817	3	Putative uncharacterized proteinSingle myb histone 1 ;	212	221663066	221667898
Myb	GRMZM2G087955	2	Uncharacterized protein	285	164459324	164461196
Myb	GRMZM2G088005	5	Uncharacterised protein	440	19456504	19458038
Myb	GRMZM2G088189	5	R2R3MYB-domain protein Fragment	308	69331089	69332668
Myb	GRMZM2G088524	1	Uncharacterised protein	221	94375921	94377959
Myb	GRMZM2G088783	3	MYB9	320	204223730	204225741
Myb	GRMZM2G089244	4	utative MYB DNA-binding domain superfamily protein	288	207043753	207046336
Myb	GRMZM2G089406	8	Uncharacterised protein	1533	130868798	130875685
Myb	GRMZM2G089686	9	MYB305	232	152402913	152404601
Myb	GRMZM2G090837	2	uncharacterized protein	295	164905509	164906823
Myb	GRMZM2G091201	6	Uncharacterised protein	185	149547176	149548435
Myb	GRMZM2G093647	6	putative MYB DNA-binding domain superfamily protein	291	140863600	140864545
Myb	GRMZM2G093660	6	putative MYB DNA-binding domain superfamily protein	321	140832154	140833178
Myb	GRMZM2G093789	6	Putative MYB DNA-binding domain superfamily protein	440	89403121	89416241
Myb	GRMZM2G095239	5	product:single myb histone 6	317	17123432	17138841
Myb	GRMZM2G095904	5	myb-related protein Myb4	244	186464058	186465312
Myb	GRMZM2G096358	8	MYB transcription factor	362	11486302	11488135
Myb	GRMZM2G096759	6	Uncharacterised protein	289	168130649	168134637
Myb	GRMZM2G097636	10	myb-related protein Zm1	382	139613167	139614620
Myb	GRMZM2G097638	10	myb-related protein Zm1	349	139616209	139617701
Myb	GRMZM2G097788	1	Uncharacterised protein	89	34900072	34901006
Myb	GRMZM2G098179	9	myb transcription factor MYB30	318	119563181	119564683
Myb	GRMZM2G098884	4	Myb-like DNA-binding domain containing protein	591	30961505	30976774
Myb	GRMZM2G101806	4	Uncharacterised protein	440	24642311	24643851
Myb	GRMZM2G102790	6	Putative MYB DNA-binding domain superfamily protein	361	57696052	57697795
Myb	GRMZM2G103783	7	Uncharacterised protein	587	133402091	133405607
Myb	GRMZM2G104551	7	Uncharacterized protein	299	143239537	143250321
Myb	GRMZM2G104789	5	R2R3MYB-domain protein	350	5492315	5496291
Myb	GRMZM2G105137	2	R2R3MYB-domain protein	339	20746096	20747513
Myb	GRMZM2G106558	1	Uncharacterized protein	321	215390233	215391851
Myb	GRMZM2G108424	3	single myb histone4 (smh4), mRNA	288	204430351	204438078
Myb	GRMZM2G108892	10	Myb-like DNA-binding domain, SHAQKYF class family proteinPutative uncharacterized protein ;	334	81701345	81729386
Myb	GRMZM2G108959	4	putative MYB DNA-binding domain superfamily protein	289	211371663	211373398
Myb	GRMZM2G110135	1	Uncharacterized protein	314	182569440	182570779
Myb	GRMZM2G111045	4	Putative MYB DNA-binding domain superfamily protein	311	147942670	147945039
Myb	GRMZM2G111117	4	Putative MYB DNA-binding domain superfamily protein	355	82918804	82920269
Myb	GRMZM2G111306	8	One repeat myb transcriptional factor	241	127960823	127962081
Myb	GRMZM2G111731	3	MYB transcription factor	298	43359914	43361633
Myb	GRMZM2G111906	6	Uncharacterised protein	422	82660395	82663470
Myb	GRMZM2G111990	1	Uncharacterised protein	94	48136700	48137829
Myb	GRMZM2G112263	1	Uncharacterised protein	89	48154654	48155041
Myb	GRMZM2G112764	6	Uncharacterised protein	370	85321554	85325088
Myb	GRMZM2G115070	1	Uncharacterised protein	168	300879227	300880127
Myb	GRMZM2G115859	2	Uncharacterized protein	346	183375901	183377379
Myb	GRMZM2G117244	7	Uncharacterized protein	369	118942837	118944366
Myb	GRMZM2G117497	6	SANT/MYB protein	85	165301952	165303494
Myb	GRMZM2G118693	4	Uncharacterized protein	284	155860243	155865096
Myb	GRMZM2G119133	5	Uncharacterized protein	758	171749221	171756808
Myb	GRMZM2G119693	8	MYB transcription factor	271	63068162	63069647
Myb	GRMZM2G121111	10	Uncharacterized protein	286	88764345	88765689
Myb	GRMZM2G121570	1	Uncharacterized protein	371	252379991	252382041
Myb	GRMZM2G121753	3	Uncharacterized protein	87	211692320	211693746
Myb	GRMZM2G123202	2	P-type R2R3 Myb protein	292	23621911	23623663
Myb	GRMZM2G124715	2	Uncharacterized protein	269	131979387	131980997
Myb	GRMZM2G125522	3	putative MYB DNA-binding domain superfamily protein	272	178602360	178604208
Myb	GRMZM2G126566	7	odorant 1 protein	300	108815110	108818213
Myb	GRMZM2G127490	10	MYB transcription factor	430	87801492	87804648
Myb	GRMZM2G127857	4	myb-related protein Myb4	260	142662999	142664773
Myb	GRMZM2G129817	5	Uncharacterized protein	565	7149223	7161457
Myb	GRMZM2G129872	1	A-type R2R3 Myb protein Fragment	88	48011049	48012183
Myb	GRMZM2G130149	1	MYB transcription factor	242	150717400	150722235
Myb	GRMZM2G131442	4	Putative MYB DNA-binding domain superfamily protein	347	2048276	2051646
Myb	GRMZM2G131937	1	Uncharacterized protein	299	212948280	212949607
Myb	GRMZM2G134279	9	putative MYB DNA-binding domain superfamily protein	349	134045064	134047281
Myb	GRMZM2G135052	9	Uncharacterized protein	277	27185077	27191507
Myb	GRMZM2G136887	8	product:single myb histone 1	67	139912821	139920531
Myb	GRMZM2G138427	4	Putative MYB DNA-binding domain superfamily protein	264	216738472	216740213
Myb	GRMZM2G139174	6	Uncharacterized protein	111	166438508	166439034
Myb	GRMZM2G139284	2	MYB94	315	213409017	213410688
Myb	GRMZM2G139688	3	MYBGA transcription factor	559	187060539	187064561
Myb	GRMZM2G143046	1	Uncharacterized protein	351	148636099	148638077
Myb	GRMZM2G143274	8	anthocyanin regulatory C1 protein	268	16772384	16773583
Myb	GRMZM2G143328	3	R2R3MYB-domain protein	264	215930994	215932039
Myb	GRMZM2G143640	8	Uncharacterized protein	205	166202168	166203590
Myb	GRMZM2G145041	5	MYB-like protein E1	92	64145458	64148638
Myb	GRMZM2G145444	5	MYB transcription factor	304	98692287	98694146
Myb	GRMZM2G147152	2	Uncharacterized protein	162	126546425	126548480
Myb	GRMZM2G147346	1	putative MYB DNA-binding domain superfamily protein	272	231339380	231341787
Myb	GRMZM2G147698	1	myb-related protein Hv33	331	64243765	64245594
Myb	GRMZM2G149958	2	Uncharacterized protein	297	1678831	1682752
Myb	GRMZM2G150260	3	Uncharacterized protein	93	216312171	216314107
Myb	GRMZM2G150680	10	Putative MYB DNA-binding domain superfamily protein	431	74619373	74623124
Myb	GRMZM2G150841	7	Uncharacterized protein	349	168329433	168331529
Myb	GRMZM2G151205	8	Putative MYB DNA-binding domain superfamily protein	290	155174836	155176075
Myb	GRMZM2G152319	9	Uncharacterized protein	716	143795886	143800919
Myb	GRMZM2G157306	4	Myb-like DNA-binding domain, SHAQKYF class family protein	273	34498413	34504954
Myb	GRMZM2G158117	8	SANT/MYB protein	87	70808377	70809767
Myb	GRMZM2G158700	3	cpm7	303	52310607	52311832
Myb	GRMZM2G159547	5	Uncharacterized protein	322	208398128	208399748
Myb	GRMZM2G160838	3	Uncharacterized protein	330	173563412	173564760
Myb	GRMZM2G160840	3	Uncharacterized protein	324	127632800	127634389
Myb	GRMZM2G161512	5	Uncharacterized protein	333	41714515	41716637
Myb	GRMZM2G162434	4	MYB DNA-binding domain superfamily protein	341	185828677	185830259
Myb	GRMZM2G162709	3	putative MYB DNA-binding domain superfamily protein	362	23685016	23686756
Myb	GRMZM2G163291	3	Single myb histone 6	286	14476929	14481586
Myb	GRMZM2G166337	2	R2R3MYB-domain protein	352	205695705	205697501
Myb	GRMZM2G167088	9	putative MYB DNA-binding domain superfamily protein	401	91085847	91092849
Myb	GRMZM2G167829	3	Putative MYB DNA-binding domain superfamily protein	313	202003124	202004769
Myb	GRMZM2G169316	8	MYB transcription factor	401	167538578	167540715
Myb	GRMZM2G169356	7	ODO1_PETHY Protein ODORANT1	277	108726504	108727871
Myb	GRMZM2G169991	7	Uncharacterized protein	440	32103896	32105382
Myb	GRMZM2G170049	5	MYB transcription factor	291	188966583	188971226
Myb	GRMZM2G170148	9	Uncharacterized protein	310	110859050	110870308
Myb	GRMZM2G170322	4	Uncharacterized protein	402	156546886	156549720
Myb	GRMZM2G171781	8	Putative MYB DNA-binding domain superfamily protein	426	128605416	128608501
Myb	GRMZM2G172327	7	R2R3MYB-domain protein	385	150123692	150125127
Myb	GRMZM2G172487	10	Putative MYB DNA-binding domain superfamily protein	313	2629931	2630888
Myb	GRMZM2G172575	10	Putative MYB DNA-binding domain superfamily protein	328	2635968	2636971
Myb	GRMZM2G173633	10	MYB DNA-binding domain superfamily protein	356	124346736	124348421
Myb	GRMZM2G175232	6	Putative MYB DNA-binding domain superfamily protein	313	162305213	162306663
Myb	GRMZM2G175265	10	Uncharacterized protein	86	78356797	78358456
Myb	GRMZM2G176327	2	putative MYB DNA-binding domain superfamily protein	347	218127126	218128844
Myb	GRMZM2G176568	8	Uncharacterized protein	134	13792506	13793319
Myb	GRMZM2G177760	8	Uncharacterized protein	214	62405348	62407503
Myb	GRMZM2G177974	1	Uncharacterized protein	565	276758755	276765477
Myb	GRMZM2G181030	10	Uncharacterized protein	453	134854638	134857160
Myb	GRMZM2G181258	10	Uncharacterized protein	174	16218811	16219788
Myb	GRMZM2G301642	3	Uncharacterized protein	294	45267830	45269717
Myb	GRMZM2G302549	5	putative MYB DNA-binding domain superfamily protein	507	4156159	4161139
Myb	GRMZM2G304840	8	Uncharacterized protein	304	149181160	149185462
Myb	GRMZM2G305856	6	Putative MYB DNA-binding domain superfamily protein	327	34889113	34891065
Myb	GRMZM2G308034	1	DNA binding protein	319	45942719	45945140
Myb	GRMZM2G311059	10	Putative MYB DNA-binding domain superfamily protein	188	139262188	139263199
Myb	GRMZM2G312419	8	MYB transcription factor	299	2761493	2763284
Myb	GRMZM2G322490	8	Putative MYB DNA-binding domain superfamily protein	197	40556783	40558240
Myb	GRMZM2G325907	10	myb-like DNA-binding domain containing protein	351	81840592	81843874
Myb	GRMZM2G328814	5	Uncharacterized protein	314	175758339	175759719
Myb	GRMZM2G330475	8	Putative MYB DNA-binding domain superfamily protein	357	129632727	129634070
Myb	GRMZM2G337011	2	Uncharacterized protein	281	9316108	9317023
Myb	GRMZM2G343068	6	Putative MYB DNA-binding domain superfamily protein	465	91094278	91096039
Myb	GRMZM2G356718	1	uncharacterized protein	412	281831441	281837582
Myb	GRMZM2G358009	3	Uncharacterized protein	94	138151050	138152140
Myb	GRMZM2G369799	3	uncharacterized protein	264	143516968	143518615
Myb	GRMZM2G370896	8	Uncharacterized protein	286	96553982	96582581
Myb	GRMZM2G382029	8	Uncharacterized protein	234	8495835	8497325
Myb	GRMZM2G392823	5	Putative MYB DNA-binding domain superfamily protein	262	24562822	24564246
Myb	GRMZM2G395672	8	Putative MYB DNA-binding domain superfamily protein	268	152307135	152308035
Myb	GRMZM2G395749	8	Uncharacterized protein	1143	20089786	20121874
Myb	GRMZM2G398758	2	Uncharacterized protein	440	235101440	235102975
Myb	GRMZM2G400489	8	Uncharacterized protein	533	824954	835548
Myb	GRMZM2G401809	2	Uncharacterized protein	236	211646121	211647607
Myb	GRMZM2G402156	9	Uncharacterized protein	290	15055667	15056797
Myb	GRMZM2G403620	1	Amylose extender starch-branching enzyme (Fragment)	370	154968134	154972600
Myb	GRMZM2G405094	8	Putative MYB DNA-binding domain superfamily protein	251	165425516	165426742
Myb	GRMZM2G410083	10	Uncharacterized protein	279	129607133	129610574
Myb	GRMZM2G416652	9	putative MYB DNA-binding domain superfamily protein	460	91044353	91053527
Myb	GRMZM2G416708	3	Uncharacterized protein	440	41295336	41296872
Myb	GRMZM2G419239	4	transcription factor MYB42	260	217140381	217141824
Myb	GRMZM2G421256	2	Uncharacterized protein	97	14726120	14728827
Myb	GRMZM2G422083	10	Uncharacterized protein	408	88729270	88730919
Myb	GRMZM2G423833	6	Putative MYB DNA-binding domain superfamily protein	517	89300616	89303600
Myb	GRMZM2G425427	10	Putative MYB DNA-binding domain superfamily protein	406	85332939	85334512
Myb	GRMZM2G428555	1	Uncharacterized protein	305	213582734	213586180
Myb	GRMZM2G431156	8	Putative MYB DNA-binding domain superfamily protein	214	101285814	101286751
Myb	GRMZM2G433450	8	Uncharacterized protein	165	62424724	62426967
Myb	GRMZM2G447745	6	Uncharacterized protein	1657	26908013	26915169
Myb	GRMZM2G448104	10	Uncharacterized protein	1151	142938806	142965743
Myb	GRMZM2G451116	3	Uncharacterized protein	142	216327065	216328448
Myb	GRMZM2G455869	5	Uncharacterized protein	240	10183391	10185240
Myb	GRMZM2G456960	8	Uncharacterized protein	297	1837921	1839249
Myb	GRMZM2G460869	3	Uncharacterized protein	283	43581101	43582165
Myb	GRMZM2G468479	3	Uncharacterized protein	861	6089921	6097881
Myb	GRMZM2G470307	3	Putative MYB DNA-binding domain superfamily protein	858	2100964	2106267
Myb	GRMZM2G471039	2	Uncharacterized protein	440	44822275	44823668
Myb	GRMZM2G477533	4	Uncharacterized protein	440	20943684	20945224
Myb	GRMZM2G496770	4	Putative MYB DNA-binding domain superfamily protein	278	147813432	147816122
Myb	GRMZM2G531738	6	Uncharacterized protein	872	135326257	135335990
Myb	GRMZM2G546369	10	Uncharacterized protein	517	144803533	144808264
Myb	GRMZM2G700011	9	Uncharacterized protein	130	137511121	137512076
Myb	GRMZM2G701063	6	Anthocyanin biosynthesis regulatory protein Pl1_B73	273	108491299	108492380
Myb	GRMZM5G803308	9	MYB transcription factor TaMYB1	304	97396868	97398308
Myb	GRMZM5G803355	3	myb-like DNA-binding domain containing protein	225	138430393	138432531
Myb	GRMZM5G813892	1	Uncharacterized protein	317	89448263	89451835
Myb	GRMZM5G833032	5	Uncharacterized protein	293	196333385	196347387
Myb	GRMZM5G833253	4	myb-related protein Zm1	340	157794216	157795479
Myb	GRMZM5G843368	3	Uncharacterized protein	167	146471009	146473900
Myb	GRMZM5G845296	8	Uncharacterized protein	381	113866855	113869756
Myb	GRMZM5G848185	5	Uncharacterized protein	361	212643601	212645908
Myb	GRMZM5G870592	1	Putative MYB DNA-binding domain superfamily protein	526	288542157	288545680
NAC	AC196475.3_FGP005	4	putative NAC domain transcription factor superfamily protein	633	32243054	32246208
NAC	AC203535.4_FGP002	3	NAC domain-containing protein 68	246	157575853	157577265
NAC	AC205484.3_FGP005	4	Putative NAC domain transcription factor superfamily protein	241	124781045	124789968
NAC	AC208663.3_FGP002	2	Uncharacterised protein	362	29926105	29927193
NAC	AC211478.3_FGP004	3	NAC domain-containing protein 21/22	154	141496250	141496714
NAC	AC212859.3_FGP008	2	secondary wall NAC transcription factor 4	320	25745084	25746893
NAC	AC233865.1_FGP003	7	putative NAC domain transcription factor superfamily protein	245	146597172	146598863
NAC	GRMZM2G003715	10	putative NAC domain transcription factor superfamily protein	664	78142498	78146839
NAC	GRMZM2G004531	7	putative NAC domain transcription factor superfamily protein	709	134132129	134135181
NAC	GRMZM2G008374	2	putative NAC domain transcription factor superfamily protein	388	191504046	191505927
NAC	GRMZM2G009892	2	NAC domain protein NAC5	365	42514433	42516336
NAC	GRMZM2G011598	1	NAC domain transcription factor	373	53631300	53633544
NAC	GRMZM2G014653	3	NAC domain-containing protein 48	84	170863580	170866035
NAC	GRMZM2G018436	2	NAC domain-containing protein 77	322	150664743	150666249
NAC	GRMZM2G018553	5	NAC domain-containing protein 48	295	2917818	2919494
NAC	GRMZM2G025642	1	secondary wall NAC transcription factor 5	362	5629470	5636419
NAC	GRMZM2G027309	6	Putative NAC domain transcription factor superfamily protein	413	116761395	116766110
NAC	GRMZM2G030325	6	Putative NAC domain transcription factor superfamily protein	380	3872449	3875734
NAC	GRMZM2G031001	1	GRAB2 protein	433	53419144	53421347
NAC	GRMZM2G031200	6	Putative NAC domain transcription factor superfamily protein	319	164697457	164699173
NAC	GRMZM2G033014	7	putative NAC domain transcription factor superfamily protein	315	2720485	2721893
NAC	GRMZM2G038073	5	uncharacterized protein LOC100383487	399	180419619	180423120
NAC	GRMZM2G041668	9	ANAC076	349	28053152	28057136
NAC	GRMZM2G041746	6	NAC domain-containing protein 76Putative uncharacterized protein ;	369	106419729	106421601
NAC	GRMZM2G042494	9	NAC domain transcription factor	241	132501909	132504247
NAC	GRMZM2G043813	10	Putative NAC domain transcription factor superfamily protein	293	130642692	130645462
NAC	GRMZM2G048826	4	Putative NAC domain transcription factor superfamily protein	295	59362407	59363516
NAC	GRMZM2G052239	6	ANAC030	277	779681	780894
NAC	GRMZM2G054252	1	NAC domain-containing protein 68	230	195218120	195221530
NAC	GRMZM2G054277	7	NAC domain-containing protein 18	202	135925560	135927070
NAC	GRMZM2G058518	3	ANAC010	323	210312706	210317109
NAC	GRMZM2G059428	1	Putative NAC domain transcription factor superfamily protein	325	7483453	7485519
NAC	GRMZM2G060116	3	NAC1 transcription factor	281	155888047	155889189
NAC	GRMZM2G062009	4	putative NAC domain transcription factor superfamily protein	294	142276736	142279162
NAC	GRMZM2G062650	3	NAM-related protein 1	391	31805298	31807331
NAC	GRMZM2G063522	5	Uncharacterized protein	305	43445603	43449974
NAC	GRMZM2G064541	3	TIP	517	38053466	38062764
NAC	GRMZM2G068973	8	Putative NAC domain transcription factor superfamily protein	308	170415625	170417408
NAC	GRMZM2G069047	4	secondary wall NAC transcription factor 2	379	38060800	38063263
NAC	GRMZM2G074358	6	Putative NAC domain transcription factor superfamily protein	326	82927597	82929052
NAC	GRMZM2G077045	1	Putative NAC domain transcription factor superfamily protein	526	25170856	25179088
NAC	GRMZM2G078954	6	Putative NAC domain transcription factor superfamily protein	672	116856576	116860095
NAC	GRMZM2G079632	7	NAC domain-containing protein 67	300	20903390	20905225
NAC	GRMZM2G081930	2	NAC domain-containing protein 21/22	297	29749591	29752453
NAC	GRMZM2G082709	1	NAC transcription factor	343	98104945	98106412
NAC	GRMZM2G083347	10	Putative NAC domain transcription factor superfamily protein	259	14449665	14451543
NAC	GRMZM2G086768	6	Putative NAC domain transcription factor superfamily protein	303	116840085	116849846
NAC	GRMZM2G091490	6	NAM protein	367	66186789	66189233
NAC	GRMZM2G092465	6	secondary wall NAC transcription factor 2	185	4308720	4311321
NAC	GRMZM2G094067	5	NAC domain-containing protein 78	225	172963066	172964225
NAC	GRMZM2G099144	2	NAC domain-containing protein 76	362	47676667	47678102
NAC	GRMZM2G100583	4	NAC domain-containing protein 68	228	46961569	46964308
NAC	GRMZM2G100593	5	Putative NAC domain transcription factor superfamily protein	386	207025280	207028850
NAC	GRMZM2G104074	9	Nac6 protein	357	65939491	65941420
NAC	GRMZM2G104078	4	ANAC044	399	130546212	130550063
NAC	GRMZM2G104400	8	Putative NAC domain transcription factor superfamily protein isoform 1	445	102056994	102060989
NAC	GRMZM2G109627	8	Putative NAC domain transcription factor superfamily protein	398	7036425	7039141
NAC	GRMZM2G111770	10	Putative NAC domain transcription factor superfamily protein	438	125215781	125218953
NAC	GRMZM2G112548	5	NAC transcription factor	336	5328429	5329897
NAC	GRMZM2G112681	8	Putative NAC domain transcription factor superfamily protein	494	20832776	20839314
NAC	GRMZM2G113950	4	NAC domain-containing protein 78	657	170273726	170278146
NAC	GRMZM2G114850	3	Uncharacterized protein	338	122090412	122094741
NAC	GRMZM2G115721	9	Putative NAC domain transcription factor superfamily protein	354	56518998	56523929
NAC	GRMZM2G122615	3	Putative uncharacterized protein	329	209169170	209170481
NAC	GRMZM2G123246	4	Putative NAC domain transcription factor superfamily protein	368	38574124	38577183
NAC	GRMZM2G123667	4	Putative NAC domain transcription factor superfamily protein	174	208153304	208156017
NAC	GRMZM2G125777	4	Putative NAC domain transcription factor superfamily protein	665	50123857	50128792
NAC	GRMZM2G126817	9	Putative NAC domain transcription factor superfamily protein	317	151938782	151940287
NAC	GRMZM2G126936	9	NAC1 transcription factor	281	146100422	146101729
NAC	GRMZM2G127379	10	putative NAC domain transcription factor superfamily protein	475	2682268	2684357
NAC	GRMZM2G134073	8	NAC domain-containing protein 68	259	159967636	159969818
NAC	GRMZM2G134687	8	NAC transcription factor	425	102889073	102892003
NAC	GRMZM2G134717	8	Putative NAC domain transcription factor superfamily protein	121	149342434	149343235
NAC	GRMZM2G139700	3	Putative uncharacterized protein nam2 (Fragment)	368	137606842	137608651
NAC	GRMZM2G140901	4	Putative NAC domain transcription factor superfamily protein	298	172222465	172224718
NAC	GRMZM2G142891	5	Uncharacterised protein	437	176985518	176986621
NAC	GRMZM2G146380	6	NAC domain protein NAC5	252	147704754	147707417
NAC	GRMZM2G147867	1	NAC transcription factor	420	212998702	213000426
NAC	GRMZM2G152543	8	Putative NAC domain transcription factor superfamily protein	392	7300179	7302179
NAC	GRMZM2G154182	5	Nac4 protein	358	142222049	142223803
NAC	GRMZM2G155816	2	NAM protein	160	9417298	9419858
NAC	GRMZM2G156977	8	NAC domain-containing protein 21/22	317	45532530	45535404
NAC	GRMZM2G158204	7	Putative MATE efflux family protein	313	111693679	111695863
NAC	GRMZM2G159094	9	Putative NAC domain transcription factor superfamily protein	419	133066105	133068297
NAC	GRMZM2G159500	2	GRAB2 protein	348	159575160	159577058
NAC	GRMZM2G162739	1	Uncharacterized protein	303	283321395	283323293
NAC	GRMZM2G163251	8	Uncharacterized protein	368	150109224	150110189
NAC	GRMZM2G163841	8	Putative NAC domain transcription factor superfamily protein	312	150104921	150106384
NAC	GRMZM2G163843	9	no apical meristem protein	356	28857463	28862279
NAC	GRMZM2G163914	3	Putative NAC domain transcription factor superfamily protein	612	6939608	6945972
NAC	GRMZM2G166721	10	ANAC075	436	61009621	61012269
NAC	GRMZM2G167018	8	NAC domain-containing protein 21/22	282	4542485	4559631
NAC	GRMZM2G167492	9	TIP	518	23290000	23294805
NAC	GRMZM2G171395	8	NAM protein	435	98794488	98795642
NAC	GRMZM2G172264	9	Putative NAC domain transcription factor superfamily protein	283	154227661	154232106
NAC	GRMZM2G174070	2	Putative NAC domain transcription factor superfamily protein	687	27056209	27064181
NAC	GRMZM2G176677	2	uncharacterized protein	408	23327304	23330538
NAC	GRMZM2G178998	2	secondary wall NAC transcription factor 6	344	193103406	193105706
NAC	GRMZM2G179049	7	NAC domain-containing protein 18	75	158275103	158277300
NAC	GRMZM2G179885	6	NAC transcription factor NAM-2	410	148062214	148064233
NAC	GRMZM2G180328	7	Putative NAC domain transcription factor superfamily protein	339	173780290	173782115
NAC	GRMZM2G181605	3	NAC domain-containing protein 21/22	318	186256882	186265853
NAC	GRMZM2G312201	2	Putative NAC domain transcription factor superfamily protein	1467	49451938	49453443
NAC	GRMZM2G316840	5	uncharacterized protein	211	2887335	2889124
NAC	GRMZM2G336533	8	NAC1 transcription factor	436	20171779	20179415
NAC	GRMZM2G342647	1	Putative NAC domain transcription factor superfamily protein	566	292162441	292164227
NAC	GRMZM2G347043	4	NAC domain-containing protein 67NAC1 transcription factor ;	312	148843760	148847667
NAC	GRMZM2G354151	6	secondary wall NAC transcription factor 6	380	116852378	116855345
NAC	GRMZM2G379608	7	Putative NAC domain transcription factor superfamily protein	264	134727893	134737413
NAC	GRMZM2G386163	5	Uncharacterised protein	882	63305824	63308265
NAC	GRMZM2G389557	6	Putative NAC domain transcription factor superfamily protein	268	16291317	16293647
NAC	GRMZM2G393433	1	CUC2	357	4241971	4245996
NAC	GRMZM2G406204	1	Putative NAC domain transcription factor superfamily protein	664	188939619	188942480
NAC	GRMZM2G430522	7	Uncharacterized protein	422	173556184	173558723
NAC	GRMZM2G430849	10	NAC domain transcription factor	395	119146473	119148431
NAC	GRMZM2G435824	4	NAC domain-containing protein 76	349	189283188	189284375
NAC	GRMZM2G439903	9	Putative NAC domain transcription factor superfamily protein	309	28147827	28149574
NAC	GRMZM2G440219	2	ANAC076	349	38182053	38187930
NAC	GRMZM2G450445	6	Uncharacterized protein	289	148114978	148119765
NAC	GRMZM2G456568	9	Putative NAC domain transcription factor superfamily protein isoform 1	452	28855314	28857245
NAC	GRMZM2G459156	6	putative NAC domain transcription factor superfamily protein	181	149591626	149592760
NAC	GRMZM2G465835	1	Putative NAC domain transcription factor superfamily protein	272	178427919	178429404
NAC	GRMZM2G475014	7	Uncharacterized protein	371	4587851	4589019
NAC	GRMZM2G479980	2	NAC transcription factor	358	237492353	237493667
NAC	GRMZM5G803888	3	Uncharacterized protein	251	170066207	170069008
NAC	GRMZM5G813651	3	uncharacterized protein	447	176555601	176557109
NAC	GRMZM5G832473	5	Putative NAC domain transcription factor superfamily protein	292	214998412	215000055
NAC	GRMZM5G857701	7	Putative NAC domain transcription factor superfamily protei	296	146638618	146642822
NAC	GRMZM5G885329	9	Putative NAC domain transcription factor superfamily protein	171	146509128	146512839
NAC	GRMZM5G894234	4	Putative NAC domain transcription factor superfamily protein (Fragment)	361	125797543	125799275
NAC	GRMZM5G898290		NAC domain protein NAC5	348
NFY-A	GRMZM2G000686	1	Nuclear transcription factor Y subunit A-3Putative uncharacterized protein ;	237aa	15805373	15808637
NFY-A	GRMZM2G026157	5	Nuclear transcription factor Y subunit A-1	111aa	12557664	12558570
NFY-A	GRMZM2G037630	1	nuclear transcription factor Y subunit A-3	90aa	71589264	71595809
NFY-A	GRMZM2G038303	7	nuclear transcription factor Y subunit A-3	301aa	165030959	165035270
NFY-A	GRMZM2G040349	2	Nuclear transcription factor Y subunit A-3	300aa	211453451	211457855
NFY-A	GRMZM2G091964	1	nuclear transcription factor Y subunit A-1	264aa	263505895	263513358
NFY-A	GRMZM2G096016	2	nuclear transcription factor Y subunit A-10	294aa	235103649	235106245
NFY-A	GRMZM2G104396	3	Uncharacterized protein	215aa	123431302	123438343
NFY-A	GRMZM2G126957	10	Nuclear transcription factor Y subunit A-3	145aa	141891517	141897548
NFY-A	GRMZM2G165488	5	Nuclear transcription factor Y subunit A-10	341aa	16480475	16484858
NFY-A	GRMZM2G361842	1	Nuclear transcription factor Y subunit A-7	214aa	173335601	173340617
NFY-A	GRMZM2G582893	5	Nuclear transcription factor Y subunit A-7	131aa	22308191	22311425
NFY-A	GRMZM5G829103	1	nuclear transcription factor Y subunit A-10	322aa	250377935	250382233
NFY-A	GRMZM5G853836	1	Uncharacterized protein	153aa	174875434	174876987
NFY-A	GRMZM5G857944	5	nuclear transcription factor Y subunit A-3	265aa	211715089	211720032
NFY-A	GRMZM5G865626	1	nuclear transcription factor Y subunit A-3	189aa	268504277	268506002
NFY-B	GRMZM2G000686	1	Nuclear transcription factor Y subunit A-3Putative uncharacterized protein ;	301	15805373	15808637
NFY-B	GRMZM2G011789	5	nuclear transcription factor Y subunit B-6	278	204386830	204388007
NFY-B	GRMZM2G064426	8	CAAT box binding protein1	178	117330071	117333930
NFY-B	GRMZM2G146286	1	CCAAT1-Dr1 transcription factor	301	219431537	219437566
NFY-B	GRMZM2G147712	4	Repressor protein	297	72873166	72879736
NFY-B	GRMZM2G152822	7	nuclear factor Y, subunit B3	197	16202771	16203691
NFY-B	GRMZM2G167576	9	Uncharacterized protein	262	37856306	37857363
NFY-B	GRMZM2G169884	3	nuclear transcription factor Y subunit B-3	166	154457527	154458030
NFY-B	GRMZM2G180947	2	nuclear transcription factor Y subunit B-3	205	211052666	211054021
NFY-B	GRMZM2G303465	3	Nuclear transcription factor Y subunit B-3Putative uncharacterized protein ;	112	182472591	182474866
NFY-B	GRMZM2G384528	7	nuclear transcription factor Y subunit B-3	212	164733507	164734923
NFY-B	GRMZM2G444073	4	nuclear transcription factor Y subunit B-3	259	30460409	30461221
NFY-B	GRMZM2G473152	3	nuclear transcription factor Y subunit B-3	179	154450608	154451831
NFY-B	GRMZM2G478501	3	Uncharacterized protein	200	21156624	21175149
NFY-B	GRMZM2G480621	2	CAAT box binding protein1	91	567968	568904
NFY-B	GRMZM5G804893	6	nuclear transcription factor Y subunit B	178	152381850	152387535
NFY-B	GRMZM5G809663	1	nuclear transcription factor Y subunit B-3	105	106425069	106426667
NFY-B	GRMZM5G866699	8	Uncharacterized protein	830	168982663	168990876
WRKY	AC165171.2_FGP002	3	Uncharacterized protein	337	144743920	144745323
WRKY	GRMZM2G060918	9	Putative WRKY DNA-binding domain superfamily protein	196	133947951	133949483
WRKY	AC194362.3_FGP003	3	Putative WRKY DNA-binding domain superfamily protein	216	231992588	231993990
WRKY	GRMZM2G149219	1	Putative DNA-binding protein	99	259014756	259016110
WRKY	GRMZM2G123387	2	WRKY36 - superfamily of TFs having WRKY and zinc finger domains	284	22124688	22129615
WRKY	GRMZM2G106560	2	Putative WRKY DNA-binding domain superfamily protein	220	222422824	222427359
WRKY	GRMZM2G425430	1	Putative WRKY DNA-binding domain superfamily protein	304	75177786	75179016
WRKY	GRMZM2G161411	5	Putative DNA-binding protein	140	15337856	15339461
WRKY	AC198725.4_FGP009	3	WRKY11 - superfamily of TFs having WRKY and zinc finger domains	352	217212884	217215223
WRKY	GRMZM2G054125	4	Putative WRKY DNA-binding domain superfamily protein	229	17875436	17878321
WRKY	GRMZM2G169966	6	WRKY70 - superfamily of TFs having WRKY and zinc finger domains	380	153458471	153461535
WRKY	GRMZM2G169564	4	Putative WRKY DNA-binding domain superfamily protein	345	184955171	184956823
WRKY	GRMZM2G145554	8	WRKY11 - superfamily of TFs having WRKY and zinc finger domains	359	145062095	145064464
WRKY	AC193630.3_FGP003	9	Putative WRKY DNA-binding domain superfamily protein	347	19931557	19933396
WRKY	GRMZM2G063216	4	WRKY46-superfamily of TFs having WRKY and zinc finger domains	228	184812978	184816591
WRKY	GRMZM2G549512	4	WRKY transcription factor 4	566	58356325	58374672
WRKY	GRMZM2G148087	3	uncharacterized protein LOC100279301	555	183944439	183947443
WRKY	GRMZM2G143765	6	Putative WRKY DNA-binding domain superfamily protein	496	22907413	22912048
WRKY	GRMZM2G073272	5	WRKY51-superfamily of TFs having WRKY and zinc finger domains	325	159271175	159272391
WRKY	GRMZM2G020254	10	Putative WRKY DNA-binding domain superfamily protein	221	65429005	65430793
WRKY	GRMZM2G171428	9	Putative WRKY DNA-binding domain superfamily protein	497	124488682	124495259
WRKY	GRMZM2G036703	8	Putative WRKY DNA-binding domain superfamily protein	593	169646298	169648807
WRKY	GRMZM2G006497	8	Putative WRKY DNA-binding domain superfamily protein	341	13139079	13140882
WRKY	GRMZM2G130854	2	putative WRKY DNA-binding domain superfamily protein	610	208504961	208511327
WRKY	GRMZM2G398506	7	Uncharacterized protein	557	161329465	161340038
WRKY	GRMZM2G111354	8	WRKY23 - superfamily of TFs having WRKY and zinc finger domains	227	175251100	175252414
WRKY	GRMZM2G031963	10	Transcribed locus, moderately similar to XP_001759057.1 transcription factor WRKY16 [Physcomitrella patens subsp. patens]	672	124679542	124684591
WRKY	GRMZM2G141299	3	Putative WRKY DNA-binding domain superfamily protein	306	198284414	198286315
WRKY	GRMZM2G030272	1	WRKY55 - superfamily of TFs having WRKY and zinc finger domains	214	52917450	52918870
WRKY	GRMZM2G156529	6	Putative WRKY DNA-binding domain superfamily protein	251	110609946	110610865
WRKY	GRMZM2G111711	9	Putative WRKY DNA-binding domain superfamily protein	351	104082393	104083964
WRKY	GRMZM2G027972	4	Putative WRKY DNA-binding domain superfamily protein	729	198308636	198311250
WRKY	GRMZM2G151444	3	putative WRKY DNA-binding domain superfamily protein	293	9237045	9244979
WRKY	GRMZM2G057116	8	WRKY67 - superfamily of TFs having WRKY and zinc finger domains	205	88471371	88472763
WRKY	GRMZM2G102583	2	WRKY51-superfamily of TFs having WRKY and zinc finger domains	331	79911960	79914453
WRKY	GRMZM2G034421	8	Putative WRKY DNA-binding domain superfamily protein	228a	118496550	118498937
WRKY	GRMZM2G151407	7	Putative uncharacterized protein	330	131319563	131323434
WRKY	GRMZM2G105140	3	Putative WRKY DNA-binding domain superfamily protein	345	217543229	217545089
WRKY	GRMZM2G048450	5	WRKY39v2 - superfamily of TFs having WRKY and zinc finger domains	383	138386996	138389124
WRKY	GRMZM2G149683	8	Putative WRKY DNA-binding domain superfamily protein	349	144765374	144766804
WRKY	GRMZM2G414315	8	Putative WRKY DNA-binding domain superfamily protein	347	74420546	74421859
WRKY	GRMZM5G816457	2	putative WRKY DNA-binding domain superfamily protein isoform 1	703	39388778	39394181
WRKY	GRMZM2G151763	3	Uncharacterized protein	381	211059226	211062376
WRKY	GRMZM2G449681	8	WRKY53 - superfamily of TFs having WRKY and zinc finger domains	498	109740015	109742387
WRKY	GRMZM2G382350	3	WRKY22 - superfamily of TFs having WRKY and zinc finger domain	240	185085984	185090499
WRKY	GRMZM2G029292	8	WRKY22 - superfamily of TFs having WRKY and zinc finger domains	237	169910906	169937945
WRKY	GRMZM2G137802	8	WRKY7 - superfamily of TFs having WRKY and zinc finger domains	191	135574148	135576504
WRKY	GRMZM2G143204	1	uncharacterized protein	331	278228862	278232499
WRKY	GRMZM2G366795	6	Putative WRKY DNA-binding domain superfamily protein	559	165221558	165224020
WRKY	GRMZM2G441031	10	Putative WRKY DNA-binding domain superfamily protein	286	4035458	4036997
WRKY	GRMZM2G451035	4	Putative WRKY DNA-binding domain superfamily protein	305	184834748	184835856
WRKY	GRMZM2G383594	1	Probable WRKY transcription factor 4	440	105958946	105960357
WRKY	GRMZM2G125653	7	product:WRKY DNA-binding protein	302	115336589	115338419
WRKY	GRMZM2G377217	4	WRKY36 - superfamily of TFs having WRKY and zinc finger domains	235	151097946	151109901
WRKY	GRMZM2G163054	6	WRKY67 - superfamily of TFs having WRKY and zinc finger domains	150	127773579	127775131
WRKY	GRMZM5G880069	5	putative WRKY DNA-binding domain superfamily protein isoform 1	369	17336230	17338997
WRKY	GRMZM2G400559	2	Uncharacterized protein	311	152320522	152321739
WRKY	GRMZM2G158328	3	WRKY DNA binding domain containing protein	333	184905732	184908623
WRKY	GRMZM2G432583	8	Putative WRKY DNA-binding domain superfamily protein	317	118562818	118564187
WRKY	GRMZM2G070211	1	WRKY transcription factor 21	354	253562148	253565268
WRKY	GRMZM2G173680	3	putative WRKY DNA-binding domain superfamily protein isoform 1	367	116043878	116046928
WRKY	GRMZM2G052671	2	Uncharacterized protein	567	189959952	189963986
WRKY	GRMZM5G812272	8	Putative WRKY DNA-binding domain superfamily protein	201	148612740	148615433
WRKY	GRMZM2G448605	8	Putative WRKY DNA-binding domain superfamily protei	610	70575003	70578661
WRKY	GRMZM2G138683	4	Putative WRKY DNA-binding domain superfamily protein	466	158888697	158893034
WRKY	GRMZM2G169149	7	WRKY62 - superfamily of TFs having WRKY and zinc finger domains	266	115576479	115577711
WRKY	GRMZM2G516301	8	WRKY DNA-binding domain superfamily protein	229	19839384	19840388
WRKY	GRMZM5G823157	5	Putative WRKY DNA-binding domain superfamily protein	484	199697223	199700885
WRKY	GRMZM2G029282	8	Putative WRKY DNA-binding domain superfamily protein	376	169904229	169907044
WRKY	GRMZM2G024898	2	Putative WRKY DNA-binding domain superfamily protein	505	12806751	12811093
WRKY	GRMZM2G025895	7	Putative WRKY DNA-binding domain superfamily protein	324	93189728	93191396
WRKY	GRMZM2G061408	8	Putative WRKY DNA-binding domain superfamily protein	324	109092838	109094506
WRKY	GRMZM2G040298	3	WRKY14-superfamily of TFs having WRKY and zinc finger domains	287	201085602	201087238
WRKY	AC208110.2_FGP001	10	Putative WRKY DNA-binding domain superfamily protein	527	140656185	140659057
WRKY	GRMZM2G139815	7	WRKY74 - superfamily of TFs having WRKY and zinc finger domains	302	92417479	92419510
WRKY	GRMZM2G453571	6	Putative WRKY DNA-binding domain superfamily protein	408	164999993	165002960
WRKY	GRMZM2G148561	4	WRKY25 - superfamily of TFs having WRKY and zinc finger domains	306	69945001	69946217
WRKY	GRMZM2G163418	2	WRKY74 - superfamily of TFs having WRKY and zinc finger domains	331	176398481	176400987
WRKY	GRMZM2G147880	5	WRKY transcription factor 21	395	7879528	7883985
WRKY	GRMZM2G101405	3	Probable WRKY transcription factor 51	213	203155290	203156282
WRKY	GRMZM2G099593	2	Putative WRKY DNA-binding domain superfamily protein	350	152369498	152370911
WRKY	GRMZM5G871347	3	Putative WRKY DNA-binding domain superfamily protein	410	1260777	1262611
WRKY	GRMZM2G461648	4	Putative WRKY DNA-binding domain superfamily protein	374	184849931	184851199
WRKY	GRMZM2G018721	7	Putative WRKY DNA-binding domain superfamily protein	332	1923485	1924841
WRKY	GRMZM2G083350	8	Putative WRKY DNA-binding domain superfamily protein	540	19856200	19858470
WRKY	GRMZM2G327349	3	Putative WRKY DNA-binding domain superfamily protein	581	49564575	49568298
WRKY	GRMZM2G475984	3	Putative WRKY DNA-binding domain superfamily protein	273	8214258	8215483
WRKY	GRMZM2G411766	8	WRKY69 - superfamily of TFs having WRKY and zinc finger domains	327	147544923	147546743
WRKY	AC209050.3_FGP003	6	Putative WRKY DNA-binding domain superfamily protein	465	96329344	96330904
WRKY	GRMZM2G063880	8	Putative WRKY DNA-binding domain superfamily protein	257	71900055	71901434
WRKY	GRMZM2G127064	6	Putative WRKY DNA-binding domain superfamily protein	409	135889651	135892588
WRKY	GRMZM2G381378	7	Putative WRKY DNA-binding domain superfamily protein	338	173263217	173265322
WRKY	GRMZM2G071907	2	WRKY68-superfamily of TFs having WRKY and zinc finger domains	298	11760940	11762535
WRKY	GRMZM2G324999	1	WRKY69 - superfamily of TFs having WRKY and zinc finger domains	333	216633236	216634880
WRKY	AC205562.3_FGP002	4	WRKY69 - superfamily of TFs having WRKY and zinc finger domains	320a	73366185	73367147
WRKY	GRMZM2G304573	8	Putative WRKY DNA-binding domain superfamily protein	298	139485939	139486968
WRKY	GRMZM2G401521	6	WRKY23 - superfamily of TFs having WRKY and zinc finger domains	298	160019664	160021008
WRKY	GRMZM2G176489	3	Putative WRKY DNA-binding domain superfamily protein	547	8219105	8221465
WRKY	GRMZM2G164082	1	WRKY transcription factor 1	420	288766734	288768763
WRKY	GRMZM2G408462	3	Putative WRKY DNA-binding domain superfamily protein	334	212821185	212822609
WRKY	GRMZM5G863420	6	WRKY7 - superfamily of TFs having WRKY and zinc finger domains	221	161673003	161674439
WRKY	GRMZM2G468056	8	Putative WRKY DNA-binding domain superfamily protein	241	169887391	169888449
WRKY	GRMZM2G501775	3	Putative WRKY DNA-binding domain superfamily protein	423	231953985	231957372
WRKY	GRMZM2G354384	3	Putative WRKY DNA-binding domain superfamily protein	171	221361951	221362634
