# Supplementary material for: Structural, Functional, and Evolutionary Characterization of Major Drought Transcription Factors Families in Maize
Source: Front Chem. 2018 May 23;6:177. doi: 10.3389/fchem.2018.00177 (PMC5974147; doi:10.3389/fchem.2018.00177)
Supplement: Supplementary file 2 [file Table_2.XLSX]

## Sheet: Sheet1
Supplementary Table S2: List of GO annotations of all 15 drought related transcription afctors identified using Blast2GO
Transcription factor	Gene	Sequence description	Biological Process (BP)	Cellular Component (CC)	Molecular Function (MF)
AP2	AC215909.3_FG001	AP2 EREBP transcription factor superfamily	regulation of transcription, DNA-templated, transcription, DNA-templated	nucleus	transcription factor activity, sequence-specific DNA binding, DNA binding
AP2	GRMZM2G013657	AP2 EREBP transcription factor superfamily isoform 1	multicellular organismal development, transcription, DNA-templated, regulation of transcription, DNA-templated	nucleus	DNA binding, transcription factor activity, sequence-specific DNA binding
AP2	GRMZM2G021573	AP2 EREBP transcription factor superfamily isoform X1	multicellular organismal development, transcription, DNA-templated, regulation of transcription, DNA-templated	nucleus	transcription factor activity, sequence-specific DNA binding, DNA binding
AP2	GRMZM2G022359	AP2 EREBP transcription factor superfamily	transcription, DNA-templated, multicellular organismal development, regulation of transcription, DNA-templated	nucleus	DNA binding, transcription factor activity, sequence-specific DNA binding
AP2	GRMZM2G028151	TPA: AP2 EREBP transcription factor superfamily	regulation of transcription, DNA-templated, multicellular organismal development, transcription, DNA-templated	nucleus	transcription factor activity, sequence-specific DNA binding, DNA binding
AP2	GRMZM2G073982	AP2 EREBP transcription factor superfamily	transcription, DNA-templated, multicellular organismal development, regulation of transcription, DNA-templated	nucleus	transcription factor activity, sequence-specific DNA binding, DNA binding
AP2	GRMZM2G076602	AP2 EREBP transcription factor superfamily isoform X2	regulation of transcription, DNA-templated, multicellular organismal development, transcription, DNA-templated	nucleus	transcription factor activity, sequence-specific DNA binding, DNA binding
AP2	GRMZM2G086573	TPA: AP2 EREBP transcription factor superfamily	regulation of transcription, DNA-templated, transcription, DNA-templated, multicellular organismal development	nucleus	transcription factor activity, sequence-specific DNA binding, DNA binding
AP2	GRMZM2G113078	ethylene-responsive transcription factor WRI1-like isoform X2	transcription, DNA-templated, multicellular organismal development, regulation of transcription, DNA-templated	nucleus	DNA binding, transcription factor activity, sequence-specific DNA binding
AP2	GRMZM2G124524	WRI1 transcription factor1	regulation of transcription, DNA-templated, transcription, DNA-templated, multicellular organismal development	nucleus	transcription factor activity, sequence-specific DNA binding, DNA binding
AP2	GRMZM2G130459	AP2 EREBP transcription factor superfamily	transcription, DNA-templated, multicellular organismal development, regulation of transcription, DNA-templated	nucleus	transcription factor activity, sequence-specific DNA binding, DNA binding
AP2	GRMZM2G131266	TPA: AP2 EREBP transcription factor superfamily	multicellular organismal development, regulation of transcription, DNA-templated, transcription, DNA-templated	nucleus	DNA binding, transcription factor activity, sequence-specific DNA binding
AP2	GRMZM2G139082	AP2 EREBP transcription factor superfamily	transcription, DNA-templated, multicellular organismal development, regulation of transcription, DNA-templated	nucleus	DNA binding, transcription factor activity, sequence-specific DNA binding
AP2	GRMZM2G141219	TPA: AP2 EREBP transcription factor superfamily	regulation of transcription, DNA-templated, transcription, DNA-templated, multicellular organismal development	nucleus	transcription factor activity, sequence-specific DNA binding, DNA binding
AP2	GRMZM2G141638	TPA: AP2 EREBP transcription factor superfamily	–	–	–
AP2	GRMZM2G146688	TPA: AP2 EREBP transcription factor superfamily	–	–	–
AP2	GRMZM2G160730	glossy15 isoform X4	multicellular organismal development, regulation of transcription, DNA-templated, transcription, DNA-templated	nucleus	transcription factor activity, sequence-specific DNA binding, DNA binding
AP2	GRMZM2G174784	AP2 EREBP transcription factor superfamily	multicellular organismal development, regulation of transcription, DNA-templated, transcription, DNA-templated	nucleus	DNA binding, transcription factor activity, sequence-specific DNA binding
AP2	GRMZM2G176175	TPA: AP2 EREBP transcription factor superfamily	regulation of transcription, DNA-templated, transcription, DNA-templated, multicellular organismal development	nucleus	DNA binding, transcription factor activity, sequence-specific DNA binding
AP2	GRMZM2G317160	AP2 EREBP transcription factor superfamily	regulation of transcription, DNA-templated, transcription, DNA-templated, multicellular organismal development	nucleus	transcription factor activity, sequence-specific DNA binding, DNA binding
AP2	GRMZM2G366434	BABY BOOM 1	transcription, DNA-templated, multicellular organismal development, regulation of transcription, DNA-templated	nucleus	transcription factor activity, sequence-specific DNA binding, DNA binding
AP2	GRMZM2G399072	AP2-like ethylene-responsive transcription factor BBM1 isoform X1	–	–	–
AP2	GRMZM2G415251	TPA: AP2 EREBP transcription factor superfamily	–	–	–
AP2	GRMZM2G416701	AP2 EREBP transcription factor superfamily	multicellular organismal development, regulation of transcription, DNA-templated, transcription, DNA-templated	nucleus	transcription factor activity, sequence-specific DNA binding, DNA binding
AP2	GRMZM2G451031	TPA: AP2 EREBP transcription factor superfamily	–	–	–
AP2	GRMZM2G461905	TPA: AP2 EREBP transcription factor superfamily	–	–	–
AP2	GRMZM2G700665	AP2 EREBP transcription factor superfamily	regulation of transcription, DNA-templated, transcription, DNA-templated, multicellular organismal development	nucleus	transcription factor activity, sequence-specific DNA binding, DNA binding
AP2	GRMZM2G703514	TPA: AP2 EREBP transcription factor superfamily	–	–	–
AP2	GRMZM5G862109	TPA: tasselseed6	regulation of transcription, DNA-templated, multicellular organismal development, transcription, DNA-templated	nucleus	DNA binding, transcription factor activity, sequence-specific DNA binding
ARF	AC207656.3_FG002	auxin response factor 19	auxin-activated signaling pathway, regulation of transcription, DNA-templated, transcription, DNA-templated, response to hormone	nucleus	DNA binding
ARF	GRMZM2G005284	auxin response factor 10-like	auxin-activated signaling pathway, transcription, DNA-templated, regulation of transcription, DNA-templated, response to hormone	nucleus	DNA binding
ARF	GRMZM2G006042	PREDICTED: hypothetical protein isoform X1	auxin-activated signaling pathway, transcription, DNA-templated, regulation of transcription, DNA-templated, response to hormone	nucleus	DNA binding
ARF	GRMZM2G023813	B3 DNA binding domain containing	regulation of transcription, DNA-templated, auxin-activated signaling pathway, transcription, DNA-templated, response to hormone, adventitious root development, anatomical structure morphogenesis, pollen development	nucleus	DNA binding, transcription factor activity, sequence-specific DNA binding
ARF	GRMZM2G028980	auxin response factor 6 isoform X1	response to hormone, regulation of transcription, DNA-templated, auxin-activated signaling pathway, transcription, DNA-templated	nucleus	DNA binding
ARF	GRMZM2G030710	auxin response factor 15-like	regulation of transcription, DNA-templated, response to hormone, transcription, DNA-templated, auxin-activated signaling pathway	nucleus	DNA binding
ARF	GRMZM2G034840	auxin response factor 4 isoform X1	response to hormone, regulation of transcription, DNA-templated, auxin-activated signaling pathway, transcription, DNA-templated	nucleus	DNA binding
ARF	GRMZM2G035405	auxin response factor 18	auxin-activated signaling pathway, regulation of transcription, DNA-templated, transcription, DNA-templated, response to hormone	nucleus	DNA binding
ARF	GRMZM2G056120	auxin response factor 11	transcription, DNA-templated, auxin-activated signaling pathway, regulation of transcription, DNA-templated, response to hormone	nucleus	DNA binding
ARF	GRMZM2G073750	ARF9 ARF type transcription factor, partial	transcription, DNA-templated, response to hormone, auxin-activated signaling pathway, regulation of transcription, DNA-templated	nucleus	DNA binding
ARF	GRMZM2G078274	auxin response factor 3	regulation of transcription, DNA-templated, transcription, DNA-templated, auxin-activated signaling pathway, response to hormone	nucleus	DNA binding
ARF	GRMZM2G081158	auxin response factor 25-like	transcription, DNA-templated, response to hormone, regulation of transcription, DNA-templated, auxin-activated signaling pathway	nucleus	DNA binding
ARF	GRMZM2G081406	auxin response factor 8-like isoform X2	transcription, DNA-templated, auxin-activated signaling pathway, regulation of transcription, DNA-templated, response to hormone	nucleus	DNA binding
ARF	GRMZM2G086949	auxin response factor 11 isoform X1	response to hormone, transcription, DNA-templated, regulation of transcription, DNA-templated, auxin-activated signaling pathway	nucleus	DNA binding
ARF	GRMZM2G089640	auxin response factor 22	response to hormone, regulation of transcription, DNA-templated, transcription, DNA-templated, auxin-activated signaling pathway	nucleus	DNA binding
ARF	GRMZM2G102845	auxin response factor 5-like	auxin-activated signaling pathway, regulation of transcription, DNA-templated, transcription, DNA-templated, response to hormone	nucleus	DNA binding
ARF	GRMZM2G116557	auxin response factor 4	response to hormone, transcription, DNA-templated, regulation of transcription, DNA-templated, auxin-activated signaling pathway	nucleus	DNA binding
ARF	GRMZM2G122614	auxin response factor 10-like	regulation of transcription, DNA-templated, auxin-activated signaling pathway, transcription, DNA-templated, response to hormone	nucleus	DNA binding
ARF	GRMZM2G137413	auxin response factor 14	regulation of transcription, DNA-templated, response to hormone, transcription, DNA-templated, auxin-activated signaling pathway	nucleus	DNA binding
ARF	GRMZM2G142768	AUX IAA transcription factor, partial	regulation of transcription, DNA-templated, transcription, DNA-templated, auxin-activated signaling pathway	nucleus	–
ARF	GRMZM2G147243	IAA17-auxin-responsive Aux IAA family member	auxin-activated signaling pathway, transcription, DNA-templated, regulation of transcription, DNA-templated	nucleus	–
ARF	GRMZM2G153233	auxin response factor 2	auxin-activated signaling pathway, transcription, DNA-templated, response to hormone, regulation of transcription, DNA-templated	nucleus	DNA binding
ARF	GRMZM2G159399	auxin response factor 17	transcription, DNA-templated, auxin-activated signaling pathway, response to hormone, regulation of transcription, DNA-templated	nucleus	DNA binding
ARF	GRMZM2G160005	auxin response factor 16 isoform X1	response to hormone, regulation of transcription, DNA-templated, auxin-activated signaling pathway, transcription, DNA-templated	nucleus	DNA binding
ARF	GRMZM2G169820	auxin response factor 21-like	response to hormone, auxin-activated signaling pathway, transcription, DNA-templated, regulation of transcription, DNA-templated	nucleus	DNA binding
ARF	GRMZM2G179121	ARF transcription factor, partial	response to hormone, transcription, DNA-templated, regulation of transcription, DNA-templated, auxin-activated signaling pathway	nucleus	DNA binding
ARF	GRMZM2G181254	ARF32 ARF type transcription factor, partial	auxin-activated signaling pathway, response to hormone, transcription, DNA-templated, regulation of transcription, DNA-templated	nucleus	DNA binding
ARF	GRMZM2G317900	hypothetical protein ZEAMMB73_033328	response to hormone, auxin-activated signaling pathway, transcription, DNA-templated, regulation of transcription, DNA-templated	nucleus	DNA binding
ARF	GRMZM2G338259	auxin response factor 10	auxin-activated signaling pathway, response to hormone, transcription, DNA-templated, regulation of transcription, DNA-templated	nucleus	DNA binding
ARF	GRMZM2G352159	TPA: hypothetical protein ZEAMMB73_084407	–	–	–
ARF	GRMZM2G378580	auxin response factor	auxin-activated signaling pathway, transcription, DNA-templated, response to hormone, regulation of transcription, DNA-templated	nucleus, membrane, integral component of membrane	DNA binding
ARF	GRMZM2G390641	auxin response factor 21 isoform X1	response to hormone, transcription, DNA-templated, auxin-activated signaling pathway, regulation of transcription, DNA-templated	nucleus	DNA binding
ARF	GRMZM2G437460	auxin response factor 12	response to hormone, regulation of transcription, DNA-templated, transcription, DNA-templated, auxin-activated signaling pathway	nucleus	DNA binding
ARF	GRMZM2G441325	auxin response factor 23	regulation of transcription, DNA-templated, response to hormone, auxin-activated signaling pathway, transcription, DNA-templated	nucleus	DNA binding
ARF	GRMZM2G475263	auxin response factor 1	response to hormone, auxin-activated signaling pathway, transcription, DNA-templated, regulation of transcription, DNA-templated	nucleus	DNA binding
ARF	GRMZM2G702026	auxin response factor 1	response to hormone, regulation of transcription, DNA-templated, transcription, DNA-templated, auxin-activated signaling pathway	nucleus	DNA binding
ARF	GRMZM5G808366	auxin response factor 5	regulation of transcription, DNA-templated, transcription, DNA-templated, response to hormone, auxin-activated signaling pathway, adventitious root development, anatomical structure morphogenesis, pollen development	nucleus	DNA binding, transcription factor activity, sequence-specific DNA binding
ARF	GRMZM5G874163	auxin response factor 26	auxin-activated signaling pathway, response to hormone, regulation of transcription, DNA-templated, transcription, DNA-templated	nucleus	DNA binding
BHLH	AC149829.2_FG004	DNA binding	–	–	protein dimerization activity
BHLH	AC193786.3_FG005	HLH DNA-binding domain superfamily	–	–	DNA binding, protein dimerization activity
BHLH	AC233899.1_FG002	HLH DNA-binding domain superfamily	–	–	protein dimerization activity, DNA binding
BHLH	AC233960.1_FG005	HLH DNA-binding domain superfamily	–	–	protein dimerization activity
BHLH	GRMZM2G001930	transcription factor MYC4	–	–	protein dimerization activity
BHLH	GRMZM2G009478	TPA: HLH DNA-binding domain superfamily	–	–	protein dimerization activity
BHLH	GRMZM2G013688	transcription factor bHLH14-like	–	–	protein dimerization activity
BHLH	GRMZM2G015666	DNA binding	–	–	protein dimerization activity
BHLH	GRMZM2G016039	bHLH transcription factor, partial	–	–	protein dimerization activity, DNA binding
BHLH	GRMZM2G016756	HLH DNA-binding domain superfamily	–	–	protein dimerization activity
BHLH	GRMZM2G017145	amelogenin precursor like	–	–	protein dimerization activity
BHLH	GRMZM2G017349	HLH DNA-binding domain superfamily	–	–	DNA binding, protein dimerization activity
BHLH	GRMZM2G017586	LOC100284429 isoform X1	–	–	DNA binding, protein dimerization activity
BHLH	GRMZM2G018472	TPA: HLH DNA-binding domain superfamily	–	–	protein dimerization activity
BHLH	GRMZM2G019806	HLH DNA-binding domain superfamily isoform X1	–	–	protein dimerization activity
BHLH	GRMZM2G021276	LOC100283549 isoform X1	–	–	DNA binding, protein dimerization activity
BHLH	GRMZM2G024530	bHLH transcription factor PTF1 isoform X1	–	–	protein dimerization activity, DNA binding
BHLH	GRMZM2G027068	TPA: HLH DNA-binding domain superfamily	–	–	protein dimerization activity
BHLH	GRMZM2G027563	TPA: HLH DNA-binding domain superfamily	–	–	–
BHLH	GRMZM2G030744	HLH DNA-binding domain superfamily	–	–	protein dimerization activity
BHLH	GRMZM2G030762	HLH DNA-binding domain superfamily	–	–	protein dimerization activity, DNA binding
BHLH	GRMZM2G033356	transcription factor SCREAM2-like	–	–	protein dimerization activity
BHLH	GRMZM2G035156	transcription factor ILI6	–	–	protein dimerization activity
BHLH	GRMZM2G036092	DNA binding	–	–	protein dimerization activity
BHLH	GRMZM2G036554	HLH DNA-binding domain superfamily	–	–	protein dimerization activity, DNA binding
BHLH	GRMZM2G038479	HLH DNA-binding domain superfamily	–	–	DNA binding, protein dimerization activity
BHLH	GRMZM2G042895	bHLH transcription factor, partial	–	–	protein dimerization activity
BHLH	GRMZM2G042920	HLH DNA-binding domain superfamily	–	–	protein dimerization activity, DNA binding
BHLH	GRMZM2G043854	transcription factor AIG1-like	–	–	protein dimerization activity, DNA binding
BHLH	GRMZM2G045883	HLH DNA-binding domain superfamily	metabolic process	–	protein dimerization activity, amino acid binding, DNA binding
BHLH	GRMZM2G049229	transcription factor MYC4-like	–	–	protein dimerization activity
BHLH	GRMZM2G049686	TPA: HLH DNA-binding domain superfamily	–	–	protein dimerization activity
BHLH	GRMZM2G057260	TPA: HLH DNA-binding domain superfamily	–	–	–
BHLH	GRMZM2G057413	TPA: HLH DNA-binding domain superfamily	–	–	protein dimerization activity, DNA binding
BHLH	GRMZM2G058451	bHLH transcription factor	–	–	protein dimerization activity
BHLH	GRMZM2G061906	HLH DNA-binding domain superfamily	–	–	protein dimerization activity
BHLH	GRMZM2G062541	HLH DNA-binding domain superfamily	–	–	protein dimerization activity, DNA binding
BHLH	GRMZM2G064638	HLH DNA-binding domain superfamily	–	–	protein dimerization activity
BHLH	GRMZM2G065374	transcription factor PIF5 isoform X1	–	–	–
BHLH	GRMZM2G066057	transcription factor bHLH80-like		nucleus	protein dimerization activity, transcriptional activator activity, RNA polymerase II transcription regulatory region sequence-specific binding, core promoter sequence-specific DNA binding
BHLH	GRMZM2G067654	transcription factor bHLH82-like	–	–	DNA binding, protein dimerization activity
BHLH	GRMZM2G068604	transcription factor MYC3-like	–	–	protein dimerization activity
BHLH	GRMZM2G072376	TPA: HLH DNA-binding domain superfamily	–	–	protein dimerization activity
BHLH	GRMZM2G074438	transcription factor bHLH48-like isoform X1	–	–	protein dimerization activity
BHLH	GRMZM2G076636	HLH DNA-binding domain superfamily isoform 1	–	–	protein dimerization activity
BHLH	GRMZM2G080054	SPATULA isoform X1	–	–	protein dimerization activity
BHLH	GRMZM2G080168	HLH DNA-binding domain superfamily	–	–	protein dimerization activity, DNA binding
BHLH	GRMZM2G081816	TPA: HLH DNA-binding domain superfamily	–	–	protein dimerization activity
BHLH	GRMZM2G082343	symbiotic ammonium transporter	–	–	protein dimerization activity
BHLH	GRMZM2G082630	transcription factor bHLH30-like	–	–	protein dimerization activity
BHLH	GRMZM2G083504	TPA: HLH DNA-binding domain superfamily	–	–	protein dimerization activity
BHLH	GRMZM2G085467	helix-loop-helix DNA-binding domain containing	–	–	protein dimerization activity
BHLH	GRMZM2G085751	HLH DNA-binding domain superfamily	–	–	DNA binding, protein dimerization activity
BHLH	GRMZM2G086474	HLH DNA-binding domain superfamily	–	–	protein dimerization activity
BHLH	GRMZM2G088443	HLH DNA-binding domain superfamily isoform X1	–	–	protein dimerization activity
BHLH	GRMZM2G089501	HLH DNA-binding domain superfamily isoform X3	–	–	protein dimerization activity
BHLH	GRMZM2G091003	transcription factor bHLH94-like isoform X2	–	–	protein dimerization activity
BHLH	GRMZM2G092091	TPA: HLH DNA-binding domain superfamily	–	–	protein dimerization activity
BHLH	GRMZM2G093744	HLH DNA-binding domain superfamily	–	–	protein dimerization activity
BHLH	GRMZM2G095899	TPA: HLH DNA-binding domain superfamily	–	–	protein dimerization activity
BHLH	GRMZM2G101350	HLH DNA-binding domain superfamily	–	–	protein dimerization activity
BHLH	GRMZM2G107276	TPA: HLH DNA-binding domain superfamily , partial	–	–	protein dimerization activity, DNA binding
BHLH	GRMZM2G107560	transcription factor MYC2-like	–	–	protein dimerization activity
BHLH	GRMZM2G107672	transcription factor FER-LIKE IRON DEFICIENCY-INDUCED TRANSCRIPTION FACTOR-like	regulation of transcription, DNA-templated, transition metal ion transport, response to iron ion, regulation of iron ion transport	–	protein dimerization activity, transcription factor activity, sequence-specific DNA binding
BHLH	GRMZM2G109605	HLH DNA-binding domain superfamily	–	–	protein dimerization activity, DNA binding
BHLH	GRMZM2G111146	HLH DNA-binding domain superfamily	–	–	protein dimerization activity
BHLH	GRMZM2G112629	HLH DNA-binding domain superfamily	–	–	protein dimerization activity, DNA binding
BHLH	GRMZM2G113257	DNA binding	–	–	protein dimerization activity
BHLH	GRMZM2G114444	helix-loop-helix DNA-binding domain containing	–	–	DNA binding, protein dimerization activity
BHLH	GRMZM2G115960	TPA: HLH DNA-binding domain superfamily	–	–	protein dimerization activity
BHLH	GRMZM2G116785	HLH DNA-binding domain superfamily	–	–	protein dimerization activity
BHLH	GRMZM2G119823	DNA binding like	–	–	DNA binding, protein dimerization activity
BHLH	GRMZM2G120021	HLH DNA-binding domain superfamily	metabolic process	–	amino acid binding, protein dimerization activity
BHLH	GRMZM2G128807	HLH DNA-binding domain superfamily	–	–	protein dimerization activity
BHLH	GRMZM2G132550	HLH DNA-binding domain superfamily	–	–	protein dimerization activity
BHLH	GRMZM2G134735	transcription factor HEC2-like	–	–	protein dimerization activity
BHLH	GRMZM2G137358	TPA: HLH DNA-binding domain superfamily	–	–	protein dimerization activity
BHLH	GRMZM2G137374	TPA: HLH DNA-binding domain superfamily	transcription from RNA polymerase II promoter, positive regulation of transcription from RNA polymerase II promoter	nucleus	protein dimerization activity, core promoter sequence-specific DNA binding, transcriptional activator activity, RNA polymerase II transcription regulatory region sequence-specific binding
BHLH	GRMZM2G137380	TPA: HLH DNA-binding domain superfamily	oxidation-reduction process	integral component of membrane, membrane	iron ion binding, oxidoreductase activity, acting on paired donors, with incorporation or reduction of molecular oxygen, heme binding
BHLH	GRMZM2G137541	TPA: HLH DNA-binding domain superfamily	–	–	protein dimerization activity
BHLH	GRMZM2G139372	HLH DNA-binding domain superfamily isoform X1	–	–	DNA binding, protein dimerization activity
BHLH	GRMZM2G142932	TPA: HLH DNA-binding domain superfamily	–	–	protein dimerization activity
BHLH	GRMZM2G144275	BHLH transcription factor	–	–	protein dimerization activity
BHLH	GRMZM2G145146	DNA binding	–	–	protein dimerization activity
BHLH	GRMZM2G145579	HLH DNA-binding domain superfamily isoform 1	–	–	protein dimerization activity, DNA binding
BHLH	GRMZM2G147685	TPA: HLH DNA-binding domain superfamily	–	–	protein dimerization activity
BHLH	GRMZM2G150327	transcription factor bHLH18-like	metabolic process	–	protein dimerization activity, amino acid binding
BHLH	GRMZM2G153454	DNA binding	–	–	protein dimerization activity
BHLH	GRMZM2G155043	TPA: HLH DNA-binding domain superfamily	–	–	–
BHLH	GRMZM2G157157	TPA: toc34-2 isoform 1	intracellular protein transport, metabolic process, transport, protein transport, protein transmembrane transport	integral component of membrane, chloroplast, plastid, chloroplast outer membrane, plastid outer membrane, membrane	nucleotide binding, hydrolase activity, P-P-bond-hydrolysis-driven protein transmembrane transporter activity, GTP binding
BHLH	GRMZM2G159456	DNA binding	–	–	protein dimerization activity
BHLH	GRMZM2G159937	DNA binding	–	–	protein dimerization activity
BHLH	GRMZM2G162382	HLH DNA-binding domain superfamily	positive regulation of transcription from RNA polymerase II promoter, transcription from RNA polymerase II promoter	nucleus	protein dimerization activity, transcriptional activator activity, RNA polymerase II transcription regulatory region sequence-specific binding, core promoter sequence-specific DNA binding
BHLH	GRMZM2G162450	transcription factor FAMA isoform X1	cell differentiation, MAPK cascade, guard cell differentiation, leaf morphogenesis, jasmonic acid mediated signaling pathway, protein targeting to membrane, negative regulation of defense response, metabolic process, negative regulation of cell division, regulation of protein dephosphorylation, regulation of hydrogen peroxide metabolic process, response to bacterium, stomatal complex morphogenesi…	intracellular	protein dimerization activity, amino acid binding, DNA binding, transcription factor activity, sequence-specific DNA binding
BHLH	GRMZM2G163233	bHLH transcription factor, partial	–	–	protein dimerization activity
BHLH	GRMZM2G164341	transcription factor bHLH87-like	–	–	protein dimerization activity, DNA binding
BHLH	GRMZM2G165042	TPA: HLH DNA-binding domain superfamily	–	–	protein dimerization activity
BHLH	GRMZM2G165090	transcription factor bHLH056	–	–	–
BHLH	GRMZM2G165188	HLH DNA-binding domain superfamily	–	–	DNA binding, protein dimerization activity
BHLH	GRMZM2G166642	bHLH transcription factor, partial	–	–	protein dimerization activity, DNA binding
BHLH	GRMZM2G169947	TPA: HLH DNA-binding domain superfamily , partial	–	–	DNA binding, protein dimerization activity
BHLH	GRMZM2G170559	HLH DNA-binding domain superfamily	–	–	protein dimerization activity
BHLH	GRMZM2G171464	HLH DNA-binding domain superfamily	–	–	DNA binding, protein dimerization activity
BHLH	GRMZM2G171818	BHLH transcription factor	–	–	protein dimerization activity
BHLH	GRMZM2G172297	transcription factor SCREAM2-like	–	–	protein dimerization activity
BHLH	GRMZM2G173372	TPA: HLH DNA-binding domain superfamily	–	–	protein dimerization activity
BHLH	GRMZM2G173521	transcription factor FER-LIKE IRON DEFICIENCY-INDUCED TRANSCRIPTION FACTOR-like	regulation of transcription, DNA-templated, transition metal ion transport, response to iron ion, regulation of iron ion transport	–	protein dimerization activity, transcription factor activity, sequence-specific DNA binding
BHLH	GRMZM2G173534	TPA: HLH DNA-binding domain superfamily	–	–	protein dimerization activity
BHLH	GRMZM2G173862	transcription factor bHLH92-like	–	–	protein dimerization activity, DNA binding
BHLH	GRMZM2G175480	HLH DNA-binding domain superfamily	–	–	protein dimerization activity
BHLH	GRMZM2G175955	TPA: HLH DNA-binding domain superfamily	proteolysis	integral component of membrane, membrane	zinc ion binding, metalloendopeptidase activity, ATP binding
BHLH	GRMZM2G176141	TPA: HLH DNA-binding domain superfamily	–	–	protein dimerization activity
BHLH	GRMZM2G176289	HLH DNA-binding domain superfamily	–	–	DNA binding, protein dimerization activity
BHLH	GRMZM2G178182	TPA: HLH DNA-binding domain superfamily	–	–	protein dimerization activity
BHLH	GRMZM2G180406	HLH DNA-binding domain superfamily isoform 1	–	–	protein dimerization activity
BHLH	GRMZM2G180452	TPA: HLH DNA-binding domain superfamily	–	–	protein dimerization activity
BHLH	GRMZM2G301089	TPA: HLH DNA-binding domain superfamily	–	–	protein dimerization activity
BHLH	GRMZM2G303463	TPA: HLH DNA-binding domain superfamily	–	–	protein dimerization activity
BHLH	GRMZM2G313756	HLH DNA-binding domain superfamily	–	–	DNA binding, protein dimerization activity
BHLH	GRMZM2G314882	DNA binding	–	–	DNA binding, protein dimerization activity
BHLH	GRMZM2G316758	HLH DNA-binding domain superfamily	–	–	protein dimerization activity, DNA binding
BHLH	GRMZM2G317450	HLH DNA-binding domain superfamily isoform 1	–	–	protein dimerization activity
BHLH	GRMZM2G333582	transcription factor bHLH041 isoform X2	–	–	protein dimerization activity
BHLH	GRMZM2G340177	transcription factor bHLH041	–	–	protein dimerization activity
BHLH	GRMZM2G350165	TPA: HLH DNA-binding domain superfamily	–	–	protein dimerization activity
BHLH	GRMZM2G354618	transcription factor IND-like	–	–	DNA binding, protein dimerization activity
BHLH	GRMZM2G355469	transcription factor bHLH18-like	metabolic process	–	protein dimerization activity, DNA binding, amino acid binding
BHLH	GRMZM2G369629	HLH DNA-binding domain superfamily	–	–	protein dimerization activity
BHLH	GRMZM2G378653	HLH DNA-binding domain superfamily	–	–	DNA binding, protein dimerization activity
BHLH	GRMZM2G383841	transcription factor bHLH137-like	–	–	–
BHLH	GRMZM2G385543	transcription factor bHLH49-like isoform X2	–	–	protein dimerization activity
BHLH	GRMZM2G387528	HLH DNA-binding domain superfamily	–	–	DNA binding, protein dimerization activity
BHLH	GRMZM2G395549	TPA: clathrin heavy chain family	–	–	–
BHLH	GRMZM2G397518	barren stalk1	–	–	protein dimerization activity, protein binding
BHLH	GRMZM2G397755	transcription factor bHLH041	–	–	protein dimerization activity
BHLH	GRMZM2G407119	HLH DNA-binding domain superfamily	–	–	protein dimerization activity, DNA binding
BHLH	GRMZM2G414252	TPA: HLH DNA-binding domain superfamily	–	–	protein dimerization activity
BHLH	GRMZM2G417164	DNA binding	stomatal complex development, regulation of transcription, DNA-templated	–	protein dimerization activity, DNA binding, transcription factor activity, sequence-specific DNA binding
BHLH	GRMZM2G417597	TPA: HLH DNA-binding domain superfamily	–	–	–
BHLH	GRMZM2G435015	TPA: HLH DNA-binding domain superfamily	–	–	protein dimerization activity
BHLH	GRMZM2G437481	HLH DNA-binding domain superfamily	–	–	protein dimerization activity
BHLH	GRMZM2G449094	TPA: hypothetical protein ZEAMMB73_623168	–	membrane, integral component of membrane	–
BHLH	GRMZM2G452996	TPA: HLH DNA-binding domain superfamily	–	–	–
BHLH	GRMZM2G463133	HLH DNA-binding domain superfamily	–	–	protein dimerization activity
BHLH	GRMZM2G471635	transcription factor HEC2-like	–	–	protein dimerization activity, DNA binding
BHLH	GRMZM2G472671	HLH DNA-binding domain superfamily	–	–	protein dimerization activity
BHLH	GRMZM2G475289	TPA: HLH DNA-binding domain superfamily	–	–	–
BHLH	GRMZM2G481280	bHLH transcription factor, partial	–	–	protein dimerization activity
BHLH	GRMZM2G526668	HLH DNA-binding domain superfamily	–	–	protein dimerization activity, DNA binding
BHLH	GRMZM5G812883	transcription factor IND-like	–	–	protein dimerization activity
BHLH	GRMZM5G817854	bHLH transcription factor, partial	–	–	protein dimerization activity
BHLH	GRMZM5G818643	TPA: HLH DNA-binding domain superfamily	–	–	protein dimerization activity
BHLH	GRMZM5G818776	transcription factor IND-like	–	–	protein dimerization activity
BHLH	GRMZM5G828396	TPA: HLH DNA-binding domain superfamily	–	–	protein dimerization activity
BHLH	GRMZM5G839518	HLH DNA-binding domain superfamily	–	–	protein dimerization activity
BHLH	GRMZM5G849600	helix-loop-helix DNA-binding domain containing	–	–	protein dimerization activity, DNA binding
BHLH	GRMZM5G856837	DNA binding	–	–	protein dimerization activity
BHLH	GRMZM5G863198	transcription factor bHLH120-like	regulation of transcription, DNA-templated	–	transcription factor activity, sequence-specific DNA binding, protein dimerization activity, DNA binding
BHLH	GRMZM5G865967	HLH DNA-binding domain superfamily	–	integral component of membrane, membrane	protein dimerization activity
BHLH	GRMZM5G879527	DNA binding	–	–	protein dimerization activity
BHLH	GRMZM5G896413	TPA: HLH DNA-binding domain superfamily	–	–	–
BHLH	GRMZM5G899865	TPA: HLH DNA-binding domain superfamily	–	–	–
bZIP	AC186606.4_FG003	TPA: bZIP transcription factor superfamily	regulation of transcription, DNA-templated	–	sequence-specific DNA binding, transcription factor activity, sequence-specific DNA binding
bZIP	AC190609.3_FG001	bZIP transcription factor superfamily	regulation of transcription, DNA-templated	–	sequence-specific DNA binding, transcription factor activity, sequence-specific DNA binding
bZIP	AC200057.4_FG007	TPA: bZIP transcription factor superfamily	–	–	–
bZIP	AC203957.3_FG004	ocs element-binding factor 1	regulation of transcription, DNA-templated	–	sequence-specific DNA binding, transcription factor activity, sequence-specific DNA binding
bZIP	AC233853.1_FG002	TPA: bZIP transcription factor superfamily	regulation of transcription, DNA-templated	–	sequence-specific DNA binding, transcription factor activity, sequence-specific DNA binding
bZIP	GRMZM2G000171	bZIP transcription factor	transcription, DNA-templated, regulation of transcription, DNA-templated	–	transcription factor activity, sequence-specific DNA binding, sequence-specific DNA binding
bZIP	GRMZM2G000842	bZIP transcription factor superfamily	regulation of transcription, DNA-templated, transcription, DNA-templated	–	transcription factor activity, sequence-specific DNA binding, sequence-specific DNA binding
bZIP	GRMZM2G002075	bZIP transcription factor superfamily isoform X1	regulation of transcription, DNA-templated	–	transcription factor activity, sequence-specific DNA binding, sequence-specific DNA binding
bZIP	GRMZM2G006578	bZIP transcription factor superfamily isoform X2	regulation of transcription, DNA-templated, transcription, DNA-templated	–	sequence-specific DNA binding, transcription factor activity, sequence-specific DNA binding
bZIP	GRMZM2G007063	opaque2 heterodimerizing 2	regulation of transcription, DNA-templated	–	sequence-specific DNA binding, transcription factor activity, sequence-specific DNA binding
bZIP	GRMZM2G008166	bZIP transcription factor family	regulation of transcription, DNA-templated	–	transcription factor activity, sequence-specific DNA binding, sequence-specific DNA binding
bZIP	GRMZM2G011932	G-box binding factor 1 isoform X1	regulation of transcription, DNA-templated	–	transcription factor activity, sequence-specific DNA binding, sequence-specific DNA binding
bZIP	GRMZM2G015534	TPA: opaque endosperm2	regulation of transcription, DNA-templated	–	transcription factor activity, sequence-specific DNA binding, sequence-specific DNA binding
bZIP	GRMZM2G016150	opaque2 heterodimerizing 1	regulation of transcription, DNA-templated	–	sequence-specific DNA binding, transcription factor activity, sequence-specific DNA binding
bZIP	GRMZM2G019106	transcription factor HBP-1a-like isoform X1	regulation of transcription, DNA-templated	–	transcription factor activity, sequence-specific DNA binding, sequence-specific DNA binding
bZIP	GRMZM2G019446	TPA: bZIP transcription factor superfamily	regulation of transcription, DNA-templated	–	sequence-specific DNA binding, transcription factor activity, sequence-specific DNA binding
bZIP	GRMZM2G019907	ocs-element binding factor	transcription, DNA-templated, regulation of transcription, DNA-templated	–	sequence-specific DNA binding, transcription factor activity, sequence-specific DNA binding
bZIP	GRMZM2G020799	bZIP transcription factor superfamily	regulation of transcription, DNA-templated	–	transcription factor activity, sequence-specific DNA binding, sequence-specific DNA binding
bZIP	GRMZM2G024851	DNA binding	regulation of transcription, DNA-templated	–	sequence-specific DNA binding, transcription factor activity, sequence-specific DNA binding
bZIP	GRMZM2G025812	bZIP-type transcription factor, partial	regulation of plant-type hypersensitive response, MAPK cascade, respiratory burst involved in defense response, abscisic acid-activated signaling pathway, defense response to fungus, intracellular signal transduction, regulation of transcription, DNA-templated, systemic acquired resistance, salicylic acid mediated signaling pathway, heat acclimation, ethylene-activated signaling pathway, negative…	intracellular	transcription factor activity, sequence-specific DNA binding, sequence-specific DNA binding
bZIP	GRMZM2G027976	bZIP transcription factor	regulation of transcription, DNA-templated	–	transcription factor activity, sequence-specific DNA binding, sequence-specific DNA binding
bZIP	GRMZM2G029979	bZIP transcription factor superfamily	transcription, DNA-templated, regulation of transcription, DNA-templated	–	sequence-specific DNA binding, transcription factor activity, sequence-specific DNA binding
bZIP	GRMZM2G030280	bZIP transcription factor superfamily	transcription, DNA-templated, regulation of transcription, DNA-templated	–	sequence-specific DNA binding, transcription factor activity, sequence-specific DNA binding
bZIP	GRMZM2G030877	bZIP transcription factor superfamily	transcription, DNA-templated, regulation of transcription, DNA-templated	–	transcription factor activity, sequence-specific DNA binding, sequence-specific DNA binding
bZIP	GRMZM2G033230	bZIP transcription factor superfamily	transcription, DNA-templated, regulation of transcription, DNA-templated	–	sequence-specific DNA binding, transcription factor activity, sequence-specific DNA binding
bZIP	GRMZM2G033413	ABSCISIC ACID-INSENSITIVE 5 6	regulation of transcription, DNA-templated	–	transcription factor activity, sequence-specific DNA binding, sequence-specific DNA binding
bZIP	GRMZM2G037910	TPA: bZIP transcription factor superfamily	regulation of transcription, DNA-templated	–	sequence-specific DNA binding, transcription factor activity, sequence-specific DNA binding
bZIP	GRMZM2G038015	ocs element-binding factor 1-like	regulation of transcription, DNA-templated	–	sequence-specific DNA binding, transcription factor activity, sequence-specific DNA binding
bZIP	GRMZM2G039828	bZIP transcription factor superfamily isoform X1	regulation of transcription, DNA-templated	–	transcription factor activity, sequence-specific DNA binding, sequence-specific DNA binding
bZIP	GRMZM2G043600	TPA: bZIP transcription factor superfamily	regulation of transcription, DNA-templated	–	transcription factor activity, sequence-specific DNA binding, sequence-specific DNA binding
bZIP	GRMZM2G045236	bZIP transcription factor superfamily	regulation of transcription, DNA-templated	membrane, integral component of membrane	transcription factor activity, sequence-specific DNA binding, sequence-specific DNA binding
bZIP	GRMZM2G050912	bZIP transcription factor superfamily	regulation of transcription, DNA-templated	–	transcription factor activity, sequence-specific DNA binding, sequence-specific DNA binding
bZIP	GRMZM2G052102	transcription factor RF2b-like	regulation of transcription, DNA-templated	–	sequence-specific DNA binding, transcription factor activity, sequence-specific DNA binding
bZIP	GRMZM2G055413	LOC100282457 isoform X1	transcription, DNA-templated, regulation of transcription, DNA-templated	–	transcription factor activity, sequence-specific DNA binding, sequence-specific DNA binding
bZIP	GRMZM2G056099	bZIP transcription factor	regulation of transcription, DNA-templated, transcription, DNA-templated	–	transcription factor activity, sequence-specific DNA binding, sequence-specific DNA binding
bZIP	GRMZM2G060109	TPA: bZIP transcription factor superfamily	regulation of transcription, DNA-templated	integral component of membrane, membrane	sequence-specific DNA binding, transcription factor activity, sequence-specific DNA binding
bZIP	GRMZM2G060216	TPA: liguleless2	regulation of transcription, DNA-templated, transcription, DNA-templated	–	sequence-specific DNA binding, transcription factor activity, sequence-specific DNA binding
bZIP	GRMZM2G060290	bZIP transcription factor superfamily	regulation of transcription, DNA-templated, transcription, DNA-templated	–	transcription factor activity, sequence-specific DNA binding, sequence-specific DNA binding
bZIP	GRMZM2G062391	bZIP-type transcription factor, partial	regulation of transcription, DNA-templated	–	sequence-specific DNA binding, transcription factor activity, sequence-specific DNA binding
bZIP	GRMZM2G066734	ocs element-binding factor 1-like	regulation of transcription, DNA-templated	–	transcription factor activity, sequence-specific DNA binding, sequence-specific DNA binding
bZIP	GRMZM2G067921	delayed flowering1	regulation of transcription, DNA-templated	–	sequence-specific DNA binding, transcription factor activity, sequence-specific DNA binding
bZIP	GRMZM2G073427	TPA: bZIP transcription factor superfamily	regulation of transcription, DNA-templated	–	transcription factor activity, sequence-specific DNA binding, sequence-specific DNA binding
bZIP	GRMZM2G073892	bZIP transcription factor superfamily	regulation of transcription, DNA-templated	–	transcription factor activity, sequence-specific DNA binding, sequence-specific DNA binding
bZIP	GRMZM2G074373	bZIP transcription factor superfamily isoform 1 isoform X1	regulation of transcription, DNA-templated	–	sequence-specific DNA binding, transcription factor activity, sequence-specific DNA binding
bZIP	GRMZM2G077124	TPA: bZIP transcription factor superfamily	regulation of transcription, DNA-templated	–	sequence-specific DNA binding, transcription factor activity, sequence-specific DNA binding
bZIP	GRMZM2G079365	bZIP transcription factor superfamily	regulation of transcription, DNA-templated	–	sequence-specific DNA binding, transcription factor activity, sequence-specific DNA binding
bZIP	GRMZM2G080111	ocs element-binding factor 1-like	regulation of transcription, DNA-templated	–	transcription factor activity, sequence-specific DNA binding, sequence-specific DNA binding
bZIP	GRMZM2G080731	bZIP transcription factor superfamily	regulation of transcription, DNA-templated, transcription, DNA-templated	–	sequence-specific DNA binding, transcription factor activity, sequence-specific DNA binding
bZIP	GRMZM2G088140	bZIP-type transcription factor, partial	regulation of transcription, DNA-templated	–	transcription factor activity, sequence-specific DNA binding, sequence-specific DNA binding
bZIP	GRMZM2G092137	bZIP transcription factor superfamily	regulation of transcription, DNA-templated	–	transcription factor activity, sequence-specific DNA binding, sequence-specific DNA binding
bZIP	GRMZM2G092609	bZIP transcription factor superfamily isoform 1	regulation of transcription, DNA-templated	–	sequence-specific DNA binding, transcription factor activity, sequence-specific DNA binding
bZIP	GRMZM2G093020	uncharacterized protein LOC100304304	–	membrane, integral component of membrane	–
bZIP	GRMZM2G094352	bZIP transcription factor superfamily isoform 1 isoform X5	transcription, DNA-templated, regulation of transcription, DNA-templated	–	sequence-specific DNA binding, transcription factor activity, sequence-specific DNA binding
bZIP	GRMZM2G095078	maize Em binding -1a	regulation of transcription, DNA-templated	–	transcription factor activity, sequence-specific DNA binding, sequence-specific DNA binding
bZIP	GRMZM2G098904	bZIP-type transcription factor, partial	regulation of transcription, DNA-templated	–	transcription factor activity, sequence-specific DNA binding, sequence-specific DNA binding
bZIP	GRMZM2G103647	light-inducible CPRF-2	regulation of transcription, DNA-templated	–	sequence-specific DNA binding, transcription factor activity, sequence-specific DNA binding
bZIP	GRMZM2G111504	hypothetical protein ZEAMMB73_551904	–	–	–
bZIP	GRMZM2G112483	TPA: bZIP transcription factor superfamily	regulation of transcription, DNA-templated	–	sequence-specific DNA binding, transcription factor activity, sequence-specific DNA binding
bZIP	GRMZM2G117851	bZIP transcription factor1	regulation of transcription, DNA-templated	–	sequence-specific DNA binding, transcription factor activity, sequence-specific DNA binding
bZIP	GRMZM2G118870	bZIP transcription factor superfamily isoform 1	regulation of transcription, DNA-templated	–	sequence-specific DNA binding, transcription factor activity, sequence-specific DNA binding
bZIP	GRMZM2G120167	bZIP transcription factor superfamily	regulation of transcription, DNA-templated	–	transcription factor activity, sequence-specific DNA binding, sequence-specific DNA binding
bZIP	GRMZM2G122846	bZIP transcription factor superfamily	regulation of transcription, DNA-templated	–	sequence-specific DNA binding, transcription factor activity, sequence-specific DNA binding
bZIP	GRMZM2G125243	octopine synthase binding factor3	regulation of transcription, DNA-templated, transcription, DNA-templated	–	sequence-specific DNA binding, transcription factor activity, sequence-specific DNA binding
bZIP	GRMZM2G125934	TPA: bZIP transcription factor superfamily	regulation of transcription, DNA-templated, transcription, DNA-templated	–	sequence-specific DNA binding, transcription factor activity, sequence-specific DNA binding
bZIP	GRMZM2G129247	bZIP transcription factor superfamily isoform X1	regulation of transcription, DNA-templated	–	transcription factor activity, sequence-specific DNA binding, sequence-specific DNA binding
bZIP	GRMZM2G131961	TPA: bZIP transcription factor superfamily	transcription, DNA-templated, regulation of transcription, DNA-templated	–	sequence-specific DNA binding, transcription factor activity, sequence-specific DNA binding
bZIP	GRMZM2G132868	G-box-binding factor 4	regulation of transcription, DNA-templated	–	transcription factor activity, sequence-specific DNA binding, sequence-specific DNA binding
bZIP	GRMZM2G133331	bZIP transcription factor superfamily	petal formation, response to xenobiotic stimulus, endoplasmic reticulum unfolded protein response, regulation of flower development, regulation of transcription, DNA-templated, transcription, DNA-templated, sepal formation	–	transcription factor activity, sequence-specific DNA binding, sequence-specific DNA binding
bZIP	GRMZM2G134863	bZIP transcription factor superfamily	regulation of transcription, DNA-templated	–	sequence-specific DNA binding, transcription factor activity, sequence-specific DNA binding
bZIP	GRMZM2G136266	bZIP transcription factor superfamily	regulation of transcription, DNA-templated	–	sequence-specific DNA binding, transcription factor activity, sequence-specific DNA binding
bZIP	GRMZM2G137046	transcription factor HY5	regulation of transcription, DNA-templated	–	transcription factor activity, sequence-specific DNA binding, sequence-specific DNA binding
bZIP	GRMZM2G137532	TPA: bZIP transcription factor superfamily	regulation of transcription, DNA-templated	–	sequence-specific DNA binding, transcription factor activity, sequence-specific DNA binding
bZIP	GRMZM2G138340	TPA: bZIP transcription factor superfamily	–	–	–
bZIP	GRMZM2G140355	transcription factor HY5 isoform X1	regulation of transcription, DNA-templated	nucleus	sequence-specific DNA binding, transcription factor activity, sequence-specific DNA binding, DNA binding
bZIP	GRMZM2G144480	bZIP transcription factor, partial	regulation of transcription, DNA-templated	–	sequence-specific DNA binding, transcription factor activity, sequence-specific DNA binding
bZIP	GRMZM2G146020	transcription factor 21	regulation of transcription, DNA-templated	–	transcription factor activity, sequence-specific DNA binding, sequence-specific DNA binding
bZIP	GRMZM2G149040	transcription factor RF2b	regulation of transcription, DNA-templated	–	sequence-specific DNA binding, transcription factor activity, sequence-specific DNA binding
bZIP	GRMZM2G149150	bZIP transcription factor superfamily	regulation of transcription, DNA-templated	–	transcription factor activity, sequence-specific DNA binding, sequence-specific DNA binding
bZIP	GRMZM2G151295	bZIP transcription factor superfamily	regulation of transcription, DNA-templated	–	transcription factor activity, sequence-specific DNA binding, sequence-specific DNA binding
bZIP	GRMZM2G153144	bZIP transcription factor superfamily	regulation of transcription, DNA-templated	–	transcription factor activity, sequence-specific DNA binding, sequence-specific DNA binding
bZIP	GRMZM2G157177	bZIP-type transcription factor, partial	regulation of transcription, DNA-templated	–	sequence-specific DNA binding, transcription factor activity, sequence-specific DNA binding
bZIP	GRMZM2G157722	bZIP transcription factor superfamily	regulation of transcription, DNA-templated	–	transcription factor activity, sequence-specific DNA binding, sequence-specific DNA binding
bZIP	GRMZM2G158313	bZIP transcription factor superfamily	regulation of transcription, DNA-templated	–	sequence-specific DNA binding, transcription factor activity, sequence-specific DNA binding
bZIP	GRMZM2G159134	TPA: bZIP transcription factor superfamily	regulation of transcription, DNA-templated	–	sequence-specific DNA binding, transcription factor activity, sequence-specific DNA binding
bZIP	GRMZM2G160136	TPA: bZIP transcription factor superfamily	–	–	–
bZIP	GRMZM2G160902	TPA: bZIP transcription factor superfamily	regulation of transcription, DNA-templated	–	sequence-specific DNA binding, transcription factor activity, sequence-specific DNA binding
bZIP	GRMZM2G161009	bZIP transcription factor	regulation of transcription, DNA-templated	–	transcription factor activity, sequence-specific DNA binding, sequence-specific DNA binding
bZIP	GRMZM2G164848	transcription factor HBP-1a-like isoform X1	regulation of transcription, DNA-templated	–	transcription factor activity, sequence-specific DNA binding, sequence-specific DNA binding
bZIP	GRMZM2G168079	ABA response element binding factor	regulation of transcription, DNA-templated	–	sequence-specific DNA binding, transcription factor activity, sequence-specific DNA binding
bZIP	GRMZM2G170079	bZIP-type transcription factor, partial	regulation of transcription, DNA-templated	–	sequence-specific DNA binding, transcription factor activity, sequence-specific DNA binding
bZIP	GRMZM2G171370	TPA: bZIP transcription factor superfamily	regulation of transcription, DNA-templated	–	sequence-specific DNA binding, transcription factor activity, sequence-specific DNA binding
bZIP	GRMZM2G171912	bZIP transcription factor superfamily	regulation of transcription, DNA-templated	–	transcription factor activity, sequence-specific DNA binding, sequence-specific DNA binding
bZIP	GRMZM2G174284	bZIP transcription factor superfamily isoform X1	regulation of transcription, DNA-templated, transcription, DNA-templated	–	transcription factor activity, sequence-specific DNA binding, sequence-specific DNA binding
bZIP	GRMZM2G175280	TPA: bZIP transcription factor superfamily	regulation of transcription, DNA-templated	–	sequence-specific DNA binding, transcription factor activity, sequence-specific DNA binding
bZIP	GRMZM2G175870	bZIP transcription factor superfamily isoform 1	transcription, DNA-templated, regulation of transcription, DNA-templated	–	transcription factor activity, sequence-specific DNA binding, sequence-specific DNA binding
bZIP	GRMZM2G177046	ocs element-binding factor 1	regulation of transcription, DNA-templated	–	transcription factor activity, sequence-specific DNA binding, sequence-specific DNA binding
bZIP	GRMZM2G180847	bZIP-type transcription factor, partial	regulation of transcription, DNA-templated	–	sequence-specific DNA binding, transcription factor activity, sequence-specific DNA binding
bZIP	GRMZM2G332294	bZIP transcription factor superfamily	regulation of transcription, DNA-templated	nucleus	transcription factor activity, sequence-specific DNA binding, sequence-specific DNA binding
bZIP	GRMZM2G336766	ocs element-binding factor 1	regulation of transcription, DNA-templated	–	transcription factor activity, sequence-specific DNA binding, sequence-specific DNA binding
bZIP	GRMZM2G342424	bZIP transcription factor superfamily	regulation of transcription, DNA-templated	–	transcription factor activity, sequence-specific DNA binding, sequence-specific DNA binding
bZIP	GRMZM2G353553	bZIP-type transcription factor, partial	regulation of transcription, DNA-templated	–	sequence-specific DNA binding, transcription factor activity, sequence-specific DNA binding
bZIP	GRMZM2G358701	bZIP transcription factor superfamily	regulation of transcription, DNA-templated	–	transcription factor activity, sequence-specific DNA binding, sequence-specific DNA binding
bZIP	GRMZM2G358796	DNA-binding EMBP-1-like	regulation of transcription, DNA-templated	–	transcription factor activity, sequence-specific DNA binding, sequence-specific DNA binding
bZIP	GRMZM2G361611	ocs element-binding factor 1	regulation of transcription, DNA-templated	–	sequence-specific DNA binding, transcription factor activity, sequence-specific DNA binding
bZIP	GRMZM2G361847	TPA: bZIP transcription factor superfamily , partial	–	–	–
bZIP	GRMZM2G366264	bZIP transcription factor superfamily	regulation of transcription, DNA-templated, transcription, DNA-templated	–	sequence-specific DNA binding, transcription factor activity, sequence-specific DNA binding
bZIP	GRMZM2G368491	common plant regulatory factor 7	regulation of transcription, DNA-templated	–	transcription factor activity, sequence-specific DNA binding, sequence-specific DNA binding
bZIP	GRMZM2G370026	ocs element-binding factor 1-like	regulation of transcription, DNA-templated	–	sequence-specific DNA binding, transcription factor activity, sequence-specific DNA binding
bZIP	GRMZM2G380897	bZIP transcription factor superfamily	regulation of transcription, DNA-templated	–	transcription factor activity, sequence-specific DNA binding, zinc ion binding, sequence-specific DNA binding
bZIP	GRMZM2G386273	ocs element-binding factor 1	regulation of transcription, DNA-templated	–	sequence-specific DNA binding, transcription factor activity, sequence-specific DNA binding
bZIP	GRMZM2G396632	bZIP transcription factor superfamily	regulation of transcription, DNA-templated	–	transcription factor activity, sequence-specific DNA binding, sequence-specific DNA binding
bZIP	GRMZM2G402862	bZIP transcription factor superfamily	regulation of transcription, DNA-templated	–	transcription factor activity, sequence-specific DNA binding, sequence-specific DNA binding
bZIP	GRMZM2G407631	bZIP transcription factor superfamily	regulation of transcription, DNA-templated	–	transcription factor activity, sequence-specific DNA binding, sequence-specific DNA binding
bZIP	GRMZM2G425920	bZIP transcription factor superfamily isoform X1	regulation of transcription, DNA-templated	–	transcription factor activity, sequence-specific DNA binding, sequence-specific DNA binding
bZIP	GRMZM2G428184	TPA: bZIP transcription factor superfamily	regulation of transcription, DNA-templated	–	transcription factor activity, sequence-specific DNA binding, sequence-specific DNA binding
bZIP	GRMZM2G438293	bZIP transcription factor superfamily , partial	regulation of transcription, DNA-templated	–	sequence-specific DNA binding, transcription factor activity, sequence-specific DNA binding
bZIP	GRMZM2G438652	basic leucine zipper 25-like	regulation of transcription, DNA-templated	–	sequence-specific DNA binding, transcription factor activity, sequence-specific DNA binding
bZIP	GRMZM2G444748	bZIP transcription factor	regulation of transcription, DNA-templated	–	sequence-specific DNA binding, transcription factor activity, sequence-specific DNA binding
bZIP	GRMZM2G445575	bZIP transcription factor superfamily isoform 1	transcription, DNA-templated, regulation of transcription, DNA-templated	–	transcription factor activity, sequence-specific DNA binding, sequence-specific DNA binding
bZIP	GRMZM2G448607	ocs element-binding factor 1	regulation of transcription, DNA-templated	–	transcription factor activity, sequence-specific DNA binding, sequence-specific DNA binding
bZIP	GRMZM2G473274	transcription factor RF2a-like	regulation of transcription, DNA-templated	–	sequence-specific DNA binding, transcription factor activity, sequence-specific DNA binding
bZIP	GRMZM2G478417	bZIP transcription factor TRAB1-like	–	–	–
bZIP	GRMZM2G479760	bZIP transcription factor ABI5	regulation of transcription, DNA-templated	–	transcription factor activity, sequence-specific DNA binding, sequence-specific DNA binding
bZIP	GRMZM2G479885	ocs element-binding factor 1	regulation of transcription, DNA-templated, transcription, DNA-templated	nucleus	sequence-specific DNA binding, transcription factor activity, sequence-specific DNA binding, DNA binding
bZIP	GRMZM5G821024	bZIP transcription factor superfamily	regulation of transcription, DNA-templated	–	sequence-specific DNA binding, transcription factor activity, sequence-specific DNA binding
bZIP	GRMZM5G848942	TPA: bZIP transcription factor superfamily	regulation of transcription, DNA-templated	–	transcription factor activity, sequence-specific DNA binding, sequence-specific DNA binding
bZIP	GRMZM5G858197	bZIP transcription factor	regulation of transcription, DNA-templated	–	transcription factor activity, sequence-specific DNA binding, sequence-specific DNA binding
bZIP	GRMZM5G884349	bZIP transcription factor superfamily	regulation of transcription, DNA-templated	–	transcription factor activity, sequence-specific DNA binding, sequence-specific DNA binding
C2H2	AC149475.2_FG005	hypothetical protein ZEAMMB73_575839	response to brassinosteroid, positive regulation of transcription, DNA-templated, histone H3-K9 demethylation, unidimensional cell growth, cysteine biosynthetic process, negative regulation of short-day photoperiodism, flowering, post-translational protein modification, negative regulation of long-day photoperiodism, flowering, gravitropism	–	metal ion binding, nucleic acid binding, transcription factor activity, sequence-specific DNA binding
C2H2	AC149818.2_FG008	PREDICTED: uncharacterized protein LOC103639566	–	–	nucleic acid binding, metal ion binding
C2H2	AC183950.2_FG002	zinc finger AZF1-like	–	–	metal ion binding
C2H2	AC185108.3_FG011	zinc finger ZAT6-like	–	–	metal ion binding
C2H2	AC185655.3_FG005	PREDICTED: uncharacterized protein LOC103648579	–	–	nucleic acid binding, metal ion binding
C2H2	AC194972.2_FG001	zinc finger ZAT6-like	–	–	metal ion binding
C2H2	AC198081.2_FG005	zinc finger 1-like	–	–	–
C2H2	AC198506.3_FG001	hypothetical protein ZEAMMB73_831934	–	–	metal ion binding, nucleic acid binding
C2H2	AC201740.3_FG003	zinc finger 2-like	–	–	metal ion binding
C2H2	AC206217.2_FG006	zinc finger ZAT12-like	–	–	metal ion binding, nucleic acid binding
C2H2	AC211756.4_FG001	TPA: hypothetical protein ZEAMMB73_071541	–	–	–
C2H2	AC215290.3_FG002	PREDICTED: uncharacterized protein LOC103648575	–	–	metal ion binding, nucleic acid binding
C2H2	AC233952.1_FG008	uncharacterized protein LOC100280366	–	–	metal ion binding
C2H2	AC234522.1_FG009	hypothetical protein ZEAMMB73_601097	–	–	metal ion binding
C2H2	AF546187.1_FG012	zinc-finger 1	–	–	metal ion binding, nucleic acid binding
C2H2	GRMZM2G000103	zinc finger ZAT10-like	–	–	metal ion binding
C2H2	GRMZM2G000126	zinc finger, C2H2 type family	–	–	metal ion binding
C2H2	GRMZM2G000836	TRANSPARENT TESTA 1-like	–	–	nucleic acid binding, metal ion binding
C2H2	GRMZM2G001205	ZFP16-1	–	–	metal ion binding
C2H2	GRMZM2G003234	TPA: hypothetical protein ZEAMMB73_315461	metabolic process	–	NAD+ ADP-ribosyltransferase activity, metal ion binding
C2H2	GRMZM2G003927	ramosa 1	–	–	metal ion binding
C2H2	GRMZM2G006282	transcriptional regulator SUPERMAN-like	–	–	metal ion binding
C2H2	GRMZM2G011357	zinc finger ID1	–	–	metal ion binding, nucleic acid binding
C2H2	GRMZM2G021587	zinc finger MAGPIE-like	–	–	metal ion binding, nucleic acid binding
C2H2	GRMZM2G022213	hypothetical protein	–	–	metal ion binding, nucleic acid binding
C2H2	GRMZM2G023988	zinc finger, C2H2 type family isoform 1	–	–	nucleic acid binding, metal ion binding
C2H2	GRMZM2G027333	PREDICTED: uncharacterized protein LOC100278452 isoform X1	–	–	nucleic acid binding, metal ion binding
C2H2	GRMZM2G027960	TRANSPARENT TESTA 1-like	–	–	metal ion binding
C2H2	GRMZM2G028046	nucleic acid binding	metabolic process	–	NAD+ ADP-ribosyltransferase activity, metal ion binding
C2H2	GRMZM2G028766	acyl-[acyl-carrier- ] desaturase isoform X1	fatty acid metabolic process, oxidation-reduction process, fatty acid biosynthetic process	chloroplast	oxidoreductase activity, acyl-[acyl-carrier-protein] desaturase activity
C2H2	GRMZM2G035103	zinc finger 1-like	–	–	metal ion binding
C2H2	GRMZM2G035625	hypothetical protein	–	–	nucleic acid binding, metal ion binding
C2H2	GRMZM2G037574	zinc finger 2	–	–	metal ion binding
C2H2	GRMZM2G038291	zinc finger ZAT5-like	–	–	metal ion binding
C2H2	GRMZM2G042666	INDETERMINATE-related 7	–	–	metal ion binding, nucleic acid binding
C2H2	GRMZM2G048154	zinc finger ZAT12-like	–	–	metal ion binding
C2H2	GRMZM2G050939	transcription factor IIIA ES isoform	–	–	nucleic acid binding, metal ion binding
C2H2	GRMZM2G058197	AF4 FMR2 family member 4-like	–	–	nucleic acid binding, metal ion binding
C2H2	GRMZM2G058868	zinc finger, C2H2 type family	–	–	metal ion binding
C2H2	GRMZM2G061545	TRANSPARENT TESTA 1-like	–	–	nucleic acid binding, metal ion binding
C2H2	GRMZM2G061897	zinc finger ZAT12-like	–	–	metal ion binding
C2H2	GRMZM2G068710	LOC100282635 isoform X1	–	–	metal ion binding, nucleic acid binding
C2H2	GRMZM2G069176	zinc finger ZAT10-like	–	–	–
C2H2	GRMZM2G071101	PREDICTED: uncharacterized protein LOC103654491	–	–	nucleic acid binding, metal ion binding
C2H2	GRMZM2G074032	SHOOT GRAVITROPISM 5-like	–	–	nucleic acid binding, metal ion binding
C2H2	GRMZM2G074793	transcriptional regulator SUPERMAN-like	–	–	metal ion binding
C2H2	GRMZM2G075956	nucleic acid binding isoform 1	–	–	metal ion binding, nucleic acid binding
C2H2	GRMZM2G081782	AN1-type zinc finger 2B	–	–	zinc ion binding, metal ion binding
C2H2	GRMZM2G081812	TPA: hypothetical protein ZEAMMB73_786020	–	–	metal ion binding, DNA binding
C2H2	GRMZM2G084014	TPA: zinc finger	–	–	nucleic acid binding, metal ion binding
C2H2	GRMZM2G086277	zinc finger, C2H2 type family	regulation of transcription, DNA-templated	–	transcription factor activity, sequence-specific DNA binding, metal ion binding, nucleic acid binding
C2H2	GRMZM2G086530	transcriptional regulator SUPERMAN-like	–	–	metal ion binding
C2H2	GRMZM2G089557	zinc finger, C2H2 type family	–	–	metal ion binding
C2H2	GRMZM2G090332	transcriptional regulator SUPERMAN-like	–	–	metal ion binding
C2H2	GRMZM2G090595	INDETERMINATE 10	–	–	nucleic acid binding, metal ion binding
C2H2	GRMZM2G093305	nucleic acid binding	brassinosteroid biosynthetic process, regulation of transcription, DNA-templated	anchored component of membrane	transcription factor activity, sequence-specific DNA binding, metal ion binding, NAD+ ADP-ribosyltransferase activity
C2H2	GRMZM2G100146	histone deacetylase HDT2	regulation of transcription, DNA-templated, chromatin modification, transcription, DNA-templated	nucleolus, nucleus	metal ion binding, hydrolase activity
C2H2	GRMZM2G105092	zinc finger ZAT6-like	–	–	metal ion binding, nucleic acid binding
C2H2	GRMZM2G105224	MRP interacting2	metabolic process	–	metal ion binding, NAD+ ADP-ribosyltransferase activity
C2H2	GRMZM2G106026	zinc finger 1-like	–	–	metal ion binding
C2H2	GRMZM2G108818	zinc finger 4-like	–	–	–
C2H2	GRMZM2G110107	TPA: hypothetical protein ZEAMMB73_060819	–	–	–
C2H2	GRMZM2G112799	zinc finger ZAT8-like	–	–	metal ion binding
C2H2	GRMZM2G113860	zinc finger ZAT6-like	–	–	metal ion binding
C2H2	GRMZM2G114660	cys2 His2 zinc-finger transcription factor	–	–	metal ion binding
C2H2	GRMZM2G115388	zinc finger 2-like	–	–	metal ion binding
C2H2	GRMZM2G120794	zinc finger 3	–	–	metal ion binding
C2H2	GRMZM2G123094	SHOOT GRAVITROPISM 5	–	–	nucleic acid binding, metal ion binding
C2H2	GRMZM2G129261	LOC542199 isoform X1	–	–	nucleic acid binding, metal ion binding
C2H2	GRMZM2G129428	nucleic acid binding	–	–	metal ion binding, nucleic acid binding
C2H2	GRMZM2G132057	nucleic acid binding	–	–	metal ion binding
C2H2	GRMZM2G132756	PREDICTED: uncharacterized protein LOC103646103	–	–	–
C2H2	GRMZM2G134998	zinc finger, C2H2 type family	–	–	nucleic acid binding, metal ion binding
C2H2	GRMZM2G136494	C2H2 transcription factor, partial	metabolic process	–	metal ion binding, NAD+ ADP-ribosyltransferase activity
C2H2	GRMZM2G137736	hypothetical protein ZEAMMB73_918275	–	–	metal ion binding
C2H2	GRMZM2G139160	C2H2 zinc finger	metabolic process	–	metal ion binding, NAD+ ADP-ribosyltransferase activity
C2H2	GRMZM2G140016	uncharacterized zinc finger At4g06634-like	–	–	nucleic acid binding, metal ion binding
C2H2	GRMZM2G140033	zinc finger ZAT5-like	–	–	metal ion binding
C2H2	GRMZM2G141031	TPA: hypothetical protein ZEAMMB73_407807	–	–	nucleic acid binding, metal ion binding
C2H2	GRMZM2G142502	PREDICTED: hypothetical protein isoform X1	–	–	metal ion binding
C2H2	GRMZM2G143723	zinc finger NUTCRACKER-like	–	–	metal ion binding, nucleic acid binding
C2H2	GRMZM2G150011	zinc finger, C2H2 type family	–	–	metal ion binding, nucleic acid binding
C2H2	GRMZM2G150776	TPA: hypothetical protein ZEAMMB73_765665, partial	–	–	–
C2H2	GRMZM2G151309	zinc finger NUTCRACKER-like	–	–	metal ion binding, nucleic acid binding
C2H2	GRMZM2G157197	zinc finger 7 isoform X1	–	–	metal ion binding
C2H2	GRMZM2G158141	PREDICTED: uncharacterized protein LOC103641406	metabolic process, regulation of transcription, DNA-templated	–	NAD+ ADP-ribosyltransferase activity, metal ion binding, transcription factor activity, sequence-specific DNA binding
C2H2	GRMZM2G159032	histone deacetylase HDT1	chromatin modification, regulation of transcription, DNA-templated, transcription, DNA-templated	nucleus, nucleolus	metal ion binding, hydrolase activity
C2H2	GRMZM2G161255	zinc finger 2-like	–	–	metal ion binding
C2H2	GRMZM2G165355	zinc finger 7	–	–	metal ion binding
C2H2	GRMZM2G166782	zinc finger 3	–	–	metal ion binding
C2H2	GRMZM2G170520	zinc finger ZAT1-like	–	–	metal ion binding
C2H2	GRMZM2G171073	nucleic acid binding	–	–	nucleic acid binding, metal ion binding
C2H2	GRMZM2G172605	TPA: hypothetical protein ZEAMMB73_389881	metabolic process	–	metal ion binding, NAD+ ADP-ribosyltransferase activity
C2H2	GRMZM2G175000	C2H2 transcription factor, partial	–	–	metal ion binding, nucleic acid binding
C2H2	GRMZM2G177693	hypothetical protein	–	–	metal ion binding, nucleic acid binding
C2H2	GRMZM2G179677	LOC542697 isoform X3	–	–	metal ion binding, nucleic acid binding
C2H2	GRMZM2G302891	TPA: hypothetical protein ZEAMMB73_539152	–	–	metal ion binding
C2H2	GRMZM2G307402	hypothetical protein ZEAMMB73_318375	–	–	metal ion binding
C2H2	GRMZM2G320287	zinc finger NUTCRACKER-like	–	–	metal ion binding, nucleic acid binding
C2H2	GRMZM2G327741	hypothetical protein ZEAMMB73_816114	–	–	metal ion binding
C2H2	GRMZM2G329159	Krueppel-like factor 12 isoform X2	–	–	nucleic acid binding, metal ion binding
C2H2	GRMZM2G338056	zinc finger ZAT11-like	–	–	metal ion binding
C2H2	GRMZM2G344974	PREDICTED: uncharacterized protein LOC103627902	–	–	nucleic acid binding, metal ion binding
C2H2	GRMZM2G345155	zinc finger 2-like	–	–	metal ion binding
C2H2	GRMZM2G350621	TPA: hypothetical protein ZEAMMB73_124085	–	–	metal ion binding
C2H2	GRMZM2G357688	zinc finger 2	–	–	metal ion binding
C2H2	GRMZM2G359589	hypothetical protein ZEAMMB73_144799	–	integral component of membrane, membrane	metal ion binding
C2H2	GRMZM2G376061	zinc finger ZAT9-like	–	–	nucleic acid binding, metal ion binding
C2H2	GRMZM2G380515	hypothetical protein SORBIDRAFT_08g001305	biological_process, positive regulation of cellular process, regulation of transcription, DNA-templated, response to xenobiotic stimulus	nucleolus, nucleus	metal ion binding, nucleic acid binding, transcription factor activity, sequence-specific DNA binding, 5S rDNA binding, 5S rRNA binding
C2H2	GRMZM2G400714	TPA: zinc-finger 1	–	–	metal ion binding
C2H2	GRMZM2G402027	hypothetical protein ZEAMMB73_888616	–	integral component of membrane, membrane	metal ion binding
C2H2	GRMZM2G403590	zinc finger 2-like	–	–	metal ion binding
C2H2	GRMZM2G408436	zinc finger ZAT6-like	–	–	metal ion binding
C2H2	GRMZM2G409452	zinc finger JAGGED-like	–	–	metal ion binding, nucleic acid binding
C2H2	GRMZM2G417574	zinc finger KNUCKLES-like	–	–	metal ion binding
C2H2	GRMZM2G435357	TRANSPARENT TESTA 1-like	–	–	nucleic acid binding, metal ion binding
C2H2	GRMZM2G436344	TRANSPARENT TESTA 1-like	–	–	nucleic acid binding, metal ion binding
C2H2	GRMZM2G443109	zinc finger JAGGED-like	–	–	metal ion binding, nucleic acid binding
C2H2	GRMZM2G445684	PREDICTED: uncharacterized protein LOC103641945	–	–	nucleic acid binding, metal ion binding
C2H2	GRMZM2G455889	zinc finger 1-like	–	–	–
C2H2	GRMZM2G459540	zinc finger ZAT3-like	–	–	metal ion binding, nucleic acid binding
C2H2	GRMZM2G459614	zinc finger GIS-like	–	–	metal ion binding
C2H2	GRMZM2G464580	zinc finger ZAT4-like	–	–	metal ion binding
C2H2	GRMZM2G465595	SHOOT GRAVITROPISM 5	–	–	metal ion binding, nucleic acid binding
C2H2	GRMZM2G470422	C2H2 transcription factor, partial	–	–	–
C2H2	GRMZM2G703281	hypothetical protein	–	–	metal ion binding
C2H2	GRMZM5G828179	zinc finger NUTCRACKER-like	–	–	–
C2H2	GRMZM5G884137	uncharacterized protein LOC100304401	–	–	metal ion binding, nucleic acid binding
C2H2	GRMZM5G885700	transcription repressor TRM	–	–	nucleic acid binding, metal ion binding
C2H2	GRMZM5G887286	zinc finger 511	–	–	metal ion binding
C2H2	GRMZM5G898314	histone deacetylase HDT3-like	–	–	metal ion binding
ERF	AC187157.4_FG001	AP2 EREBP transcription factor superfamily	regulation of transcription, DNA-templated, transcription, DNA-templated	nucleus	DNA binding, transcription factor activity, sequence-specific DNA binding
ERF	AC198403.3_FG001	AP2 EREBP transcription factor superfamily	regulation of transcription, DNA-templated, transcription, DNA-templated	nucleus	transcription factor activity, sequence-specific DNA binding, DNA binding
ERF	AC198979.4_FG009	ethylene-responsive transcription factor ERF096-like	transcription, DNA-templated, regulation of transcription, DNA-templated	nucleus	transcription factor activity, sequence-specific DNA binding, DNA binding
ERF	AC206951.3_FG017	ethylene-responsive element binding 2	regulation of transcription, DNA-templated, transcription, DNA-templated	nucleus	DNA binding, transcription factor activity, sequence-specific DNA binding
ERF	AC209257.4_FG006	dehydration-responsive element-binding 2D-like	regulation of transcription, DNA-templated, transcription, DNA-templated, positive regulation of transcription, DNA-templated	nucleus	transcription factor activity, sequence-specific DNA binding, DNA binding, transcription regulatory region DNA binding, sequence-specific DNA binding
ERF	AC213666.3_FG003	ethylene-responsive transcription factor ABI4-like	regulation of transcription, DNA-templated, transcription, DNA-templated	nucleus	transcription factor activity, sequence-specific DNA binding, DNA binding
ERF	AC233933.1_FG001	ethylene-responsive transcription factor 15-like	regulation of transcription, DNA-templated, transcription, DNA-templated	nucleus	DNA binding, transcription factor activity, sequence-specific DNA binding
ERF	GRMZM2G000520	ethylene-responsive transcription factor ERF027-like	regulation of transcription, DNA-templated, transcription, DNA-templated	nucleus	transcription factor activity, sequence-specific DNA binding, DNA binding
ERF	GRMZM2G002119	ethylene-responsive transcription factor 12-like	regulation of transcription, DNA-templated, transcription, DNA-templated	nucleus	DNA binding, transcription factor activity, sequence-specific DNA binding
ERF	GRMZM2G003466	DRE binding factor	regulation of transcription, DNA-templated, transcription, DNA-templated	nucleus	DNA binding, transcription factor activity, sequence-specific DNA binding
ERF	GRMZM2G005301	ethylene-responsive transcription factor TINY-like	transcription, DNA-templated, regulation of transcription, DNA-templated	nucleus	DNA binding, transcription factor activity, sequence-specific DNA binding
ERF	GRMZM2G006745	LOC732788 isoform X3	transcription, DNA-templated, regulation of transcription, DNA-templated	nucleus	transcription factor activity, sequence-specific DNA binding, DNA binding
ERF	GRMZM2G007406	ethylene-responsive transcription factor ERF014-like	regulation of transcription, DNA-templated, transcription, DNA-templated	nucleus	transcription factor activity, sequence-specific DNA binding, DNA binding
ERF	GRMZM2G008234	AP2 EREBP transcription factor superfamily isoform X1	transcription, DNA-templated, multicellular organismal development, regulation of transcription, DNA-templated	nucleus	DNA binding, transcription factor activity, sequence-specific DNA binding
ERF	GRMZM2G009598	DNA binding	transcription, DNA-templated, regulation of transcription, DNA-templated	nucleus	DNA binding, transcription factor activity, sequence-specific DNA binding
ERF	GRMZM2G010100	TPA: AP2 EREBP transcription factor superfamily	regulation of transcription, DNA-templated, transcription, DNA-templated	nucleus	transcription factor activity, sequence-specific DNA binding, DNA binding
ERF	GRMZM2G011110	AP2 EREBP transcription factor superfamily	transcription, DNA-templated, regulation of transcription, DNA-templated	nucleus	transcription factor activity, sequence-specific DNA binding, DNA binding
ERF	GRMZM2G011236	AP2 domain containing	regulation of transcription, DNA-templated, transcription, DNA-templated, post-embryonic root development	nucleus	transcription factor activity, sequence-specific DNA binding, DNA binding, sequence-specific DNA binding
ERF	GRMZM2G015281	ethylene-responsive transcription factor ERF012-like	transcription, DNA-templated, regulation of transcription, DNA-templated	nucleus	transcription factor activity, sequence-specific DNA binding, DNA binding
ERF	GRMZM2G016079	ethylene-responsive transcription factor ERF013-like	transcription, DNA-templated, regulation of transcription, DNA-templated	nucleus	transcription factor activity, sequence-specific DNA binding, DNA binding
ERF	GRMZM2G016434	ethylene-responsive transcription factor ABI4-like	transcription, DNA-templated, regulation of transcription, DNA-templated	nucleus	DNA binding, transcription factor activity, sequence-specific DNA binding
ERF	GRMZM2G018138	ethylene-responsive transcription factor 1-like	regulation of transcription, DNA-templated, transcription, DNA-templated	nucleus	transcription factor activity, sequence-specific DNA binding, DNA binding
ERF	GRMZM2G018398	ethylene response element binding	regulation of transcription, DNA-templated, transcription, DNA-templated	nucleus	transcription factor activity, sequence-specific DNA binding, DNA binding
ERF	GRMZM2G018984	root abundant factor	regulation of transcription, DNA-templated, transcription, DNA-templated	nucleus	transcription factor activity, sequence-specific DNA binding, DNA binding
ERF	GRMZM2G019443	ethylene-responsive transcription factor ABI4-like	regulation of transcription, DNA-templated, transcription, DNA-templated	nucleus	DNA binding, transcription factor activity, sequence-specific DNA binding
ERF	GRMZM2G020016	AP2 EREBP transcription factor superfamily	regulation of transcription, DNA-templated, transcription, DNA-templated	nucleus	DNA binding, transcription factor activity, sequence-specific DNA binding
ERF	GRMZM2G020054	AP2 EREBP transcription factor superfamily	regulation of transcription, DNA-templated, transcription, DNA-templated	nucleus	transcription factor activity, sequence-specific DNA binding, DNA binding
ERF	GRMZM2G020150	ethylene-responsive transcription factor 8-like	regulation of transcription, DNA-templated, transcription, DNA-templated	nucleus	DNA binding, transcription factor activity, sequence-specific DNA binding
ERF	GRMZM2G021369	AP2 EREBP transcription factor superfamily , partial	regulation of transcription, DNA-templated, transcription, DNA-templated	nucleus	transcription factor activity, sequence-specific DNA binding, DNA binding
ERF	GRMZM2G021790	ethylene-responsive transcription factor ERF094-like	transcription, DNA-templated, regulation of transcription, DNA-templated	nucleus	transcription factor activity, sequence-specific DNA binding, DNA binding
ERF	GRMZM2G023708	AP2-EREBP transcription factor, partial	transcription, DNA-templated, regulation of transcription, DNA-templated	nucleus	transcription factor activity, sequence-specific DNA binding, DNA binding
ERF	GRMZM2G024871	ethylene-responsive transcription factor ERF096-like	transcription, DNA-templated, regulation of transcription, DNA-templated	nucleus	DNA binding, transcription factor activity, sequence-specific DNA binding
ERF	GRMZM2G025062	TPA: AP2 EREBP transcription factor superfamily	transcription, DNA-templated, regulation of transcription, DNA-templated	nucleus	DNA binding, transcription factor activity, sequence-specific DNA binding
ERF	GRMZM2G026926	ethylene-responsive transcription factor ERF054-like	regulation of transcription, DNA-templated, transcription, DNA-templated	nucleus	DNA binding, transcription factor activity, sequence-specific DNA binding
ERF	GRMZM2G028386	dehydration-responsive element-binding 2C-like	regulation of transcription, DNA-templated, transcription, DNA-templated	nucleus	transcription factor activity, sequence-specific DNA binding, DNA binding
ERF	GRMZM2G028969	ethylene-responsive transcription factor ERF023-like	regulation of transcription, DNA-templated, transcription, DNA-templated	nucleus	DNA binding, transcription factor activity, sequence-specific DNA binding
ERF	GRMZM2G029323	AP2 EREBP transcription factor superfamily	transcription, DNA-templated, regulation of transcription, DNA-templated	nucleus	DNA binding, transcription factor activity, sequence-specific DNA binding
ERF	GRMZM2G031938	TRANSPARENT TESTA 12-like	transmembrane transport, drug transmembrane transport	integral component of membrane, membrane	antiporter activity, drug transmembrane transporter activity
ERF	GRMZM2G033656	TPA: AP2 EREBP transcription factor superfamily	transcription, DNA-templated, regulation of transcription, DNA-templated	nucleus	DNA binding, transcription factor activity, sequence-specific DNA binding
ERF	GRMZM2G039112	AP2 EREBP transcription factor superfamily	transcription, DNA-templated, regulation of transcription, DNA-templated	nucleus	DNA binding, transcription factor activity, sequence-specific DNA binding
ERF	GRMZM2G039870	TPA: AP2 EREBP transcription factor superfamily	regulation of transcription, DNA-templated, transcription, DNA-templated	nucleus	DNA binding, transcription factor activity, sequence-specific DNA binding
ERF	GRMZM2G040664	ethylene-responsive transcription factor ERF053-like	transcription, DNA-templated, regulation of transcription, DNA-templated	nucleus	DNA binding, transcription factor activity, sequence-specific DNA binding
ERF	GRMZM2G041839	AP2 EREBP transcription factor superfamily	regulation of transcription, DNA-templated, transcription, DNA-templated	nucleus	DNA binding, transcription factor activity, sequence-specific DNA binding
ERF	GRMZM2G042756	dehydration-responsive element-binding 1D	regulation of transcription, DNA-templated, transcription, DNA-templated	nucleus	transcription factor activity, sequence-specific DNA binding, DNA binding
ERF	GRMZM2G044077	pathogenesis-related genes transcriptional activator PTI6-like	transcription, DNA-templated, regulation of transcription, DNA-templated	nucleus	DNA binding, transcription factor activity, sequence-specific DNA binding
ERF	GRMZM2G047918	ethylene-responsive transcription factor TINY-like	regulation of transcription, DNA-templated, transcription, DNA-templated	nucleus	transcription factor activity, sequence-specific DNA binding, DNA binding
ERF	GRMZM2G047999	AP2 EREBP transcription factor superfamily	regulation of transcription, DNA-templated, transcription, DNA-templated	nucleus	DNA binding, transcription factor activity, sequence-specific DNA binding
ERF	GRMZM2G048621	dehydration-responsive element-binding 1B	transcription, DNA-templated, regulation of transcription, DNA-templated	nucleus	transcription factor activity, sequence-specific DNA binding, DNA binding
ERF	GRMZM2G050851	TPA: AP2 EREBP transcription factor superfamily	regulation of transcription, DNA-templated, transcription, DNA-templated	nucleus	DNA binding, transcription factor activity, sequence-specific DNA binding
ERF	GRMZM2G052667	TPA: AP2 EREBP transcription factor superfamily	transcription, DNA-templated, regulation of transcription, DNA-templated	nucleus	DNA binding, transcription factor activity, sequence-specific DNA binding
ERF	GRMZM2G052720	ethylene-responsive transcription factor 3	transcription, DNA-templated, regulation of transcription, DNA-templated	nucleus	DNA binding, transcription factor activity, sequence-specific DNA binding
ERF	GRMZM2G053503	ethylene-responsive factor 1	transcription, DNA-templated, regulation of transcription, DNA-templated	nucleus	transcription factor activity, sequence-specific DNA binding, DNA binding
ERF	GRMZM2G055070	ethylene-responsive transcription factor LEP-like	transcription, DNA-templated, regulation of transcription, DNA-templated	nucleus	transcription factor activity, sequence-specific DNA binding, DNA binding
ERF	GRMZM2G055180	ethylene-responsive transcription factor 2	transcription, DNA-templated, regulation of transcription, DNA-templated	nucleus	DNA binding, transcription factor activity, sequence-specific DNA binding
ERF	GRMZM2G055204	DRE-binding 2	transcription, DNA-templated, regulation of transcription, DNA-templated	nucleus	DNA binding, transcription factor activity, sequence-specific DNA binding
ERF	GRMZM2G057386	AP2 EREBP transcription factor superfamily	regulation of transcription, DNA-templated, transcription, DNA-templated	nucleus	DNA binding, transcription factor activity, sequence-specific DNA binding
ERF	GRMZM2G059939	AP2 EREBP transcription factor superfamily	regulation of transcription, DNA-templated, transcription, DNA-templated	nucleus	transcription factor activity, sequence-specific DNA binding, DNA binding
ERF	GRMZM2G060206	ethylene-responsive transcription factor ERF096-like	transcription, DNA-templated, regulation of transcription, DNA-templated	nucleus	DNA binding, transcription factor activity, sequence-specific DNA binding
ERF	GRMZM2G060465	AP2 EREBP transcription factor superfamily	transcription, DNA-templated, regulation of transcription, DNA-templated	nucleus	DNA binding, transcription factor activity, sequence-specific DNA binding
ERF	GRMZM2G060517	ethylene-responsive transcription factor ERF096-like	transcription, DNA-templated, regulation of transcription, DNA-templated	nucleus	transcription factor activity, sequence-specific DNA binding, DNA binding
ERF	GRMZM2G060876	AP2-EREBP transcription factor, partial	transcription, DNA-templated, regulation of transcription, DNA-templated	nucleus	DNA binding, transcription factor activity, sequence-specific DNA binding
ERF	GRMZM2G061487	DRE binding factor 1	regulation of transcription, DNA-templated, transcription, DNA-templated	nucleus	transcription factor activity, sequence-specific DNA binding, DNA binding
ERF	GRMZM2G066158	AP2 EREBP transcription factor superfamily	regulation of transcription, DNA-templated, transcription, DNA-templated	nucleus	transcription factor activity, sequence-specific DNA binding, DNA binding
ERF	GRMZM2G067463	ethylene-responsive transcription factor ERF003-like	regulation of transcription, DNA-templated, transcription, DNA-templated, gibberellic acid mediated signaling pathway, seed dormancy process	nucleus	DNA binding, transcription factor activity, sequence-specific DNA binding
ERF	GRMZM2G068967	ethylene-responsive transcription factor 4	transcription, DNA-templated, regulation of transcription, DNA-templated	nucleus	transcription factor activity, sequence-specific DNA binding, DNA binding
ERF	GRMZM2G069082	dehydration responsive element binding 1A	transcription, DNA-templated, regulation of transcription, DNA-templated	nucleus	DNA binding, transcription factor activity, sequence-specific DNA binding
ERF	GRMZM2G069126	TPA: AP2 EREBP transcription factor superfamily	regulation of transcription, DNA-templated, transcription, DNA-templated	nucleus	transcription factor activity, sequence-specific DNA binding, DNA binding
ERF	GRMZM2G069146	dehydration-responsive element-binding 1A-like	transcription, DNA-templated, regulation of transcription, DNA-templated	nucleus	DNA binding, transcription factor activity, sequence-specific DNA binding
ERF	GRMZM2G072926	ethylene-responsive transcription factor ERF039-like	transcription, DNA-templated, regulation of transcription, DNA-templated	nucleus	transcription factor activity, sequence-specific DNA binding, DNA binding
ERF	GRMZM2G073047	ethylene-responsive transcription factor TINY isoform X3	transcription, DNA-templated, regulation of transcription, DNA-templated	nucleus	transcription factor activity, sequence-specific DNA binding, DNA binding
ERF	GRMZM2G073258	ethylene-responsive transcription factor ERF094-like	regulation of transcription, DNA-templated, transcription, DNA-templated	nucleus	DNA binding, transcription factor activity, sequence-specific DNA binding
ERF	GRMZM2G076896	AP2 EREBP transcription factor superfamily	regulation of transcription, DNA-templated, transcription, DNA-templated	nucleus	DNA binding, transcription factor activity, sequence-specific DNA binding
ERF	GRMZM2G079653	ethylene-responsive transcription factor 3	transcription, DNA-templated, regulation of transcription, DNA-templated	nucleus	DNA binding, transcription factor activity, sequence-specific DNA binding
ERF	GRMZM2G079825	AP2 domain containing	regulation of transcription, DNA-templated, transcription, DNA-templated	nucleus	transcription factor activity, sequence-specific DNA binding, DNA binding
ERF	GRMZM2G080516	AP2-EREBP transcription factor	transcription, DNA-templated, regulation of transcription, DNA-templated	nucleus	transcription factor activity, sequence-specific DNA binding, DNA binding
ERF	GRMZM2G081892	pathogenesis-related transcriptional activator PTI6	regulation of transcription, DNA-templated, transcription, DNA-templated	nucleus	DNA binding, transcription factor activity, sequence-specific DNA binding
ERF	GRMZM2G084264	AP2 EREBP transcription factor superfamily	transcription, DNA-templated, regulation of transcription, DNA-templated	nucleus	DNA binding, transcription factor activity, sequence-specific DNA binding
ERF	GRMZM2G085678	ethylene responsive element	transcription, DNA-templated, regulation of transcription, DNA-templated	nucleus	transcription factor activity, sequence-specific DNA binding, DNA binding
ERF	GRMZM2G085964	MYB-related transcription factor, partial	regulation of transcription, DNA-templated, transcription, DNA-templated	nucleus	transcription factor activity, sequence-specific DNA binding, DNA binding
ERF	GRMZM2G087040	AP2 EREBP transcription factor superfamily , partial	regulation of transcription, DNA-templated, transcription, DNA-templated	nucleus	transcription factor activity, sequence-specific DNA binding, DNA binding
ERF	GRMZM2G087059	TPA: AP2 EREBP transcription factor superfamily	transcription, DNA-templated, regulation of transcription, DNA-templated	nucleus	transcription factor activity, sequence-specific DNA binding, DNA binding
ERF	GRMZM2G089995	ethylene-responsive transcription factor 4	regulation of transcription, DNA-templated, transcription, DNA-templated	nucleus	DNA binding, transcription factor activity, sequence-specific DNA binding
ERF	GRMZM2G093595	ethylene-responsive transcription factor ABI4	regulation of transcription, DNA-templated, regulation of protein localization, meristem structural organization, starch catabolic process, response to freezing, regulation of triglyceride catabolic process, lateral root development, response to osmotic stress, response to abscisic acid, positive regulation of transcription, DNA-templated, response to water deprivation, response to glucose, veget…	nucleus	transcription factor activity, sequence-specific DNA binding, DNA binding, transcription regulatory region DNA binding, sequence-specific DNA binding
ERF	GRMZM2G097081	dehydration-responsive element-binding 1G-like	transcription, DNA-templated, regulation of transcription, DNA-templated	nucleus	DNA binding, transcription factor activity, sequence-specific DNA binding
ERF	GRMZM2G097182	dehydration-responsive element-binding 1F-like	transcription, DNA-templated, regulation of transcription, DNA-templated	nucleus	transcription factor activity, sequence-specific DNA binding, DNA binding
ERF	GRMZM2G100727	ethylene-responsive transcription factor ABR1-like	transcription, DNA-templated, regulation of transcription, DNA-templated	nucleus	transcription factor activity, sequence-specific DNA binding, DNA binding
ERF	GRMZM2G100982	ethylene-responsive transcription factor ERF061	regulation of transcription, DNA-templated, transcription, DNA-templated, proline transport	nucleus	DNA binding, transcription factor activity, sequence-specific DNA binding
ERF	GRMZM2G103085	ethylene-responsive element binding 2	transcription, DNA-templated, regulation of transcription, DNA-templated	nucleus	transcription factor activity, sequence-specific DNA binding, DNA binding
ERF	GRMZM2G104260	ethylene-responsive transcription factor ERF003-like	transcription, DNA-templated, regulation of transcription, DNA-templated, gibberellic acid mediated signaling pathway, seed dormancy process	nucleus	transcription factor activity, sequence-specific DNA binding, DNA binding
ERF	GRMZM2G104866	AP2 EREBP transcription factor superfamily	transcription, DNA-templated, regulation of transcription, DNA-templated	nucleus	DNA binding, transcription factor activity, sequence-specific DNA binding
ERF	GRMZM2G105266	AP2 domain containing	regulation of transcription, DNA-templated, transcription, DNA-templated	nucleus	transcription factor activity, sequence-specific DNA binding, DNA binding
ERF	GRMZM2G106591	ethylene-responsive transcription factor WIN1-like	regulation of transcription, DNA-templated, transcription, DNA-templated	nucleus	transcription factor activity, sequence-specific DNA binding, DNA binding
ERF	GRMZM2G110333	AP2 EREBP transcription factor superfamily	transcription, DNA-templated, regulation of transcription, DNA-templated	nucleus	DNA binding, transcription factor activity, sequence-specific DNA binding
ERF	GRMZM2G111415	ethylene-responsive transcription factor ERF003	transcription, DNA-templated, regulation of transcription, DNA-templated	nucleus	transcription factor activity, sequence-specific DNA binding, DNA binding
ERF	GRMZM2G113060	AP2 EREBP transcription factor superfamily	transcription, DNA-templated, regulation of transcription, DNA-templated	nucleus	DNA binding, transcription factor activity, sequence-specific DNA binding
ERF	GRMZM2G114820	AP2 EREBP transcription factor superfamily	transcription, DNA-templated, regulation of transcription, DNA-templated	nucleus	DNA binding, transcription factor activity, sequence-specific DNA binding
ERF	GRMZM2G119865	ethylene-responsive transcription factor RAP2-9	regulation of transcription, DNA-templated, transcription, DNA-templated	nucleus	transcription factor activity, sequence-specific DNA binding, DNA binding
ERF	GRMZM2G120401	AP2 domain containing	regulation of transcription, DNA-templated, transcription, DNA-templated	nucleus	transcription factor activity, sequence-specific DNA binding, DNA binding
ERF	GRMZM2G123119	AP2 EREBP transcription factor superfamily	transcription, DNA-templated, regulation of transcription, DNA-templated	nucleus	transcription factor activity, sequence-specific DNA binding, DNA binding
ERF	GRMZM2G124011	TPA: AP2 EREBP transcription factor superfamily	regulation of transcription, DNA-templated, transcription, DNA-templated	nucleus	DNA binding, transcription factor activity, sequence-specific DNA binding
ERF	GRMZM2G125241	LOC100283474 isoform X1	–	–	–
ERF	GRMZM2G125460	AP2-EREBP transcription factor, partial	regulation of transcription, DNA-templated, transcription, DNA-templated	nucleus	DNA binding, transcription factor activity, sequence-specific DNA binding
ERF	GRMZM2G129674	TPA: AP2 EREBP transcription factor superfamily	regulation of transcription, DNA-templated, transcription, DNA-templated	nucleus	transcription factor activity, sequence-specific DNA binding, DNA binding
ERF	GRMZM2G129777	dehydration-responsive element-binding 2C-like	regulation of transcription, DNA-templated, transcription, DNA-templated	nucleus	DNA binding, transcription factor activity, sequence-specific DNA binding
ERF	GRMZM2G131281	ethylene-responsive transcription factor 11-like	transcription, DNA-templated, regulation of transcription, DNA-templated	nucleus	transcription factor activity, sequence-specific DNA binding, DNA binding
ERF	GRMZM2G132185	ethylene-responsive transcription factor 4	regulation of transcription, DNA-templated, transcription, DNA-templated	nucleus	DNA binding, transcription factor activity, sequence-specific DNA binding
ERF	GRMZM2G132223	ethylene-responsive transcription factor 3-like	regulation of transcription, DNA-templated, transcription, DNA-templated	nucleus	transcription factor activity, sequence-specific DNA binding, DNA binding
ERF	GRMZM2G135452	ethylene response factor 1	regulation of transcription, DNA-templated, transcription, DNA-templated	nucleus	DNA binding, transcription factor activity, sequence-specific DNA binding
ERF	GRMZM2G137341	dehydration-responsive element-binding 1A	regulation of transcription, DNA-templated, transcription, DNA-templated	nucleus	transcription factor activity, sequence-specific DNA binding, DNA binding
ERF	GRMZM2G138396	ethylene-responsive transcription factor ERF109-like	transcription, DNA-templated, regulation of transcription, DNA-templated	nucleus	transcription factor activity, sequence-specific DNA binding, DNA binding
ERF	GRMZM2G139740	ethylene-responsive transcription factor ERF024-like	regulation of transcription, DNA-templated, transcription, DNA-templated	nucleus	DNA binding, transcription factor activity, sequence-specific DNA binding
ERF	GRMZM2G139765	ethylene-responsive transcription factor ERF053-like	regulation of transcription, DNA-templated, transcription, DNA-templated	nucleus	DNA binding, transcription factor activity, sequence-specific DNA binding
ERF	GRMZM2G141679	ethylene-responsive transcription factor RAP2-13-like	transcription, DNA-templated, regulation of transcription, DNA-templated	nucleus	transcription factor activity, sequence-specific DNA binding, DNA binding
ERF	GRMZM2G146028	ethylene-responsive transcription factor 3-like	regulation of transcription, DNA-templated, transcription, DNA-templated	nucleus	transcription factor activity, sequence-specific DNA binding, DNA binding
ERF	GRMZM2G148333	TPA: AP2 EREBP transcription factor superfamily	regulation of transcription, DNA-templated, transcription, DNA-templated	nucleus	transcription factor activity, sequence-specific DNA binding, DNA binding
ERF	GRMZM2G149756	ethylene-responsive transcription factor ERF115-like	transcription, DNA-templated, regulation of transcription, DNA-templated	nucleus	transcription factor activity, sequence-specific DNA binding, DNA binding
ERF	GRMZM2G151542	AP2 EREBP transcription factor superfamily	transcription, DNA-templated, regulation of transcription, DNA-templated	nucleus	DNA binding, transcription factor activity, sequence-specific DNA binding
ERF	GRMZM2G156006	ethylene-responsive transcription factor ERF003-like	regulation of transcription, DNA-templated, transcription, DNA-templated	nucleus	DNA binding, transcription factor activity, sequence-specific DNA binding
ERF	GRMZM2G156737	dehydration-responsive element-binding 2C-like	transcription, DNA-templated, regulation of transcription, DNA-templated	nucleus	transcription factor activity, sequence-specific DNA binding, DNA binding
ERF	GRMZM2G160971	AP2 EREBP transcription factor superfamily	regulation of transcription, DNA-templated, transcription, DNA-templated	nucleus	DNA binding, transcription factor activity, sequence-specific DNA binding
ERF	GRMZM2G163745	ethylene-responsive transcription factor ERF018-like	transcription, DNA-templated, regulation of transcription, DNA-templated	nucleus	DNA binding, transcription factor activity, sequence-specific DNA binding
ERF	GRMZM2G165257	AP2 domain containing	regulation of transcription, DNA-templated, transcription, DNA-templated	nucleus	transcription factor activity, sequence-specific DNA binding, DNA binding
ERF	GRMZM2G169382	AP2 EREBP transcription factor superfamily	transcription, DNA-templated, regulation of transcription, DNA-templated	nucleus	transcription factor activity, sequence-specific DNA binding, DNA binding
ERF	GRMZM2G171179	AP2 EREBP transcription factor superfamily isoform 1	transcription, DNA-templated, regulation of transcription, DNA-templated	nucleus	DNA binding, transcription factor activity, sequence-specific DNA binding
ERF	GRMZM2G171569	ethylene-responsive transcription factor ABI4-like	transcription, DNA-templated, regulation of transcription, DNA-templated	nucleus	DNA binding, transcription factor activity, sequence-specific DNA binding
ERF	GRMZM2G172936	dehydration-responsive element-binding 1C	transcription, DNA-templated, regulation of transcription, DNA-templated	nucleus	transcription factor activity, sequence-specific DNA binding, DNA binding
ERF	GRMZM2G173771	ethylene-responsive element binding 2	regulation of transcription, DNA-templated, transcription, DNA-templated	nucleus	transcription factor activity, sequence-specific DNA binding, DNA binding
ERF	GRMZM2G174347	ethylene-responsive transcription factor 4	transcription, DNA-templated, regulation of transcription, DNA-templated	nucleus	DNA binding, transcription factor activity, sequence-specific DNA binding
ERF	GRMZM2G174917	TPA: AP2 EREBP transcription factor superfamily	regulation of transcription, DNA-templated, transcription, DNA-templated	nucleus	DNA binding, transcription factor activity, sequence-specific DNA binding
ERF	GRMZM2G175525	ethylene-responsive transcription factor RAP2-6-like	regulation of transcription, DNA-templated, transcription, DNA-templated	nucleus	DNA binding, transcription factor activity, sequence-specific DNA binding
ERF	GRMZM2G175543	AP2 EREBP transcription factor superfamily isoform X1	regulation of transcription, DNA-templated, transcription, DNA-templated	nucleus	transcription factor activity, sequence-specific DNA binding, DNA binding
ERF	GRMZM2G175856	dehydration-responsive element-binding 1B	transcription, DNA-templated, regulation of transcription, DNA-templated	nucleus	transcription factor activity, sequence-specific DNA binding, DNA binding
ERF	GRMZM2G300924	ethylene-responsive transcription factor ERF053-like	transcription, DNA-templated, regulation of transcription, DNA-templated	nucleus	transcription factor activity, sequence-specific DNA binding, DNA binding
ERF	GRMZM2G301860	dehydration responsive element binding	regulation of transcription, DNA-templated, transcription, DNA-templated	nucleus	transcription factor activity, sequence-specific DNA binding, DNA binding
ERF	GRMZM2G307119	branched silkless1	transcription, DNA-templated, regulation of transcription, DNA-templated	nucleus	DNA binding, transcription factor activity, sequence-specific DNA binding
ERF	GRMZM2G307152	transcriptional factor TINY	regulation of transcription, DNA-templated, transcription, DNA-templated	nucleus	transcription factor activity, sequence-specific DNA binding, DNA binding
ERF	GRMZM2G309731	ethylene-responsive transcription factor ERF113	–	–	–
ERF	GRMZM2G310368	TPA: AP2 EREBP transcription factor superfamily	transcription, DNA-templated, regulation of transcription, DNA-templated	nucleus	transcription factor activity, sequence-specific DNA binding, DNA binding
ERF	GRMZM2G317596	ethylene-responsive transcription factor ERF094-like	regulation of transcription, DNA-templated, transcription, DNA-templated	nucleus	DNA binding, transcription factor activity, sequence-specific DNA binding
ERF	GRMZM2G322672	ethylene-responsive transcription factor 3	transcription, DNA-templated, regulation of transcription, DNA-templated	nucleus	DNA binding, transcription factor activity, sequence-specific DNA binding
ERF	GRMZM2G323172	AP2 EREBP transcription factor superfamily	transcription, DNA-templated, ribosome biogenesis, regulation of transcription, DNA-templated	nucleus	DNA binding, transcription factor activity, sequence-specific DNA binding
ERF	GRMZM2G328197	AP2 EREBP transcription factor superfamily	regulation of transcription, DNA-templated, transcription, DNA-templated	nucleus	transcription factor activity, sequence-specific DNA binding, DNA binding
ERF	GRMZM2G348307	AP2 EREBP transcription factor superfamily	transcription, DNA-templated, ribosome biogenesis, regulation of transcription, DNA-templated	nucleus	DNA binding, transcription factor activity, sequence-specific DNA binding
ERF	GRMZM2G363052	AP2 EREBP transcription factor superfamily isoform X1	regulation of transcription, DNA-templated, transcription, DNA-templated	nucleus	transcription factor activity, sequence-specific DNA binding, DNA binding
ERF	GRMZM2G368838	ap2 EREBP transcription factor	transcription, DNA-templated, regulation of transcription, DNA-templated	nucleus	transcription factor activity, sequence-specific DNA binding, DNA binding
ERF	GRMZM2G369472	AP2 domain containing	transcription, DNA-templated, regulation of transcription, DNA-templated	nucleus	DNA binding, transcription factor activity, sequence-specific DNA binding
ERF	GRMZM2G376255	dehydration-responsive element-binding 2E-like	transcription, DNA-templated, regulation of transcription, DNA-templated	nucleus	DNA binding, transcription factor activity, sequence-specific DNA binding
ERF	GRMZM2G379652	TPA: AP2 EREBP transcription factor superfamily	–	–	–
ERF	GRMZM2G380377	DRE-binding 4	transcription, DNA-templated, regulation of transcription, DNA-templated	nucleus	transcription factor activity, sequence-specific DNA binding, DNA binding
ERF	GRMZM2G381441	AP2 EREBP transcription factor superfamily	regulation of transcription, DNA-templated, transcription, DNA-templated	nucleus	transcription factor activity, sequence-specific DNA binding, DNA binding
ERF	GRMZM2G384386	TPA: AP2 EREBP transcription factor superfamily	regulation of transcription, DNA-templated, transcription, DNA-templated	nucleus	transcription factor activity, sequence-specific DNA binding, DNA binding
ERF	GRMZM2G399098	dehydration-responsive element-binding 2E	transcription, DNA-templated, regulation of transcription, DNA-templated	nucleus	transcription factor activity, sequence-specific DNA binding, DNA binding
ERF	GRMZM2G399598	TPA: AP2 EREBP transcription factor superfamily	transcription, DNA-templated, ribosome biogenesis, regulation of transcription, DNA-templated	nucleus	DNA binding, transcription factor activity, sequence-specific DNA binding
ERF	GRMZM2G419901	dehydration-responsive element-binding 2E-like	transcription, DNA-templated, regulation of transcription, DNA-templated	nucleus	DNA binding, transcription factor activity, sequence-specific DNA binding
ERF	GRMZM2G421033	dehydration responsive element binding	transcription, DNA-templated, regulation of transcription, DNA-templated	nucleus	DNA binding, transcription factor activity, sequence-specific DNA binding
ERF	GRMZM2G425798	AP2-EREBP transcription factor, partial	transcription, DNA-templated, regulation of transcription, DNA-templated	nucleus	DNA binding, transcription factor activity, sequence-specific DNA binding
ERF	GRMZM2G434203	ethylene-responsive transcription factor ERF027-like	transcription, DNA-templated, regulation of transcription, DNA-templated	nucleus	DNA binding, transcription factor activity, sequence-specific DNA binding
ERF	GRMZM2G438202	AP2-EREBP transcription factor, partial	regulation of transcription, DNA-templated, transcription, DNA-templated	nucleus	transcription factor activity, sequence-specific DNA binding, DNA binding
ERF	GRMZM2G457562	AP2-EREBP-type transcription factor, partial	regulation of transcription, DNA-templated, transcription, DNA-templated	nucleus	DNA binding, transcription factor activity, sequence-specific DNA binding
ERF	GRMZM2G458437	branched silkless1	regulation of transcription, DNA-templated, transcription, DNA-templated	nucleus	transcription factor activity, sequence-specific DNA binding, DNA binding
ERF	GRMZM2G461907	TPA: AP2 EREBP transcription factor superfamily	regulation of transcription, DNA-templated, transcription, DNA-templated	nucleus	DNA binding, transcription factor activity, sequence-specific DNA binding
ERF	GRMZM2G466044	ethylene-responsive transcription factor 2-like	transcription, DNA-templated, regulation of transcription, DNA-templated	nucleus	DNA binding, transcription factor activity, sequence-specific DNA binding
ERF	GRMZM2G474326	ethylene-responsive transcription factor 2	transcription, DNA-templated, regulation of transcription, DNA-templated	nucleus	transcription factor activity, sequence-specific DNA binding, DNA binding
ERF	GRMZM2G475678	ethylene-responsive transcription factor 6-like	regulation of transcription, DNA-templated, transcription, DNA-templated	nucleus	DNA binding, transcription factor activity, sequence-specific DNA binding
ERF	GRMZM2G477287	ethylene-responsive transcription factor ERF027-like	regulation of transcription, DNA-templated, transcription, DNA-templated	nucleus	transcription factor activity, sequence-specific DNA binding, DNA binding
ERF	GRMZM2G478965	TPA: AP2 EREBP transcription factor superfamily	transcription, DNA-templated, regulation of transcription, DNA-templated	nucleus	transcription factor activity, sequence-specific DNA binding, DNA binding
ERF	GRMZM2G480434	ethylene-responsive transcription factor ERF016-like	regulation of transcription, DNA-templated, transcription, DNA-templated, positive regulation of transcription, DNA-templated	nucleus	DNA binding, transcription factor activity, sequence-specific DNA binding, sequence-specific DNA binding, transcription regulatory region DNA binding
ERF	GRMZM2G481668	ethylene-responsive transcription factor ERF020-like	transcription, DNA-templated, regulation of transcription, DNA-templated	nucleus	transcription factor activity, sequence-specific DNA binding, DNA binding
ERF	GRMZM2G544539	AP2 EREBP transcription factor superfamily	regulation of transcription, DNA-templated, transcription, DNA-templated	nucleus	DNA binding, transcription factor activity, sequence-specific DNA binding
ERF	GRMZM5G805505	AP2 EREBP transcription factor superfamily	regulation of transcription, DNA-templated, transcription, DNA-templated	nucleus	transcription factor activity, sequence-specific DNA binding, DNA binding
ERF	GRMZM5G806839	ethylene-responsive transcription factor ERF038-like	regulation of transcription, DNA-templated, transcription, DNA-templated	nucleus	DNA binding, transcription factor activity, sequence-specific DNA binding
ERF	GRMZM5G816314	ethylene-responsive transcription factor ERF039-like	regulation of transcription, DNA-templated, transcription, DNA-templated	nucleus	transcription factor activity, sequence-specific DNA binding, DNA binding
ERF	GRMZM5G837876	ethylene-responsive transcription factor ERF094-like	regulation of transcription, DNA-templated, transcription, DNA-templated	nucleus	DNA binding, transcription factor activity, sequence-specific DNA binding
ERF	GRMZM5G842961	ethylene-responsive transcription factor ERF038-like	transcription, DNA-templated, regulation of transcription, DNA-templated	nucleus	transcription factor activity, sequence-specific DNA binding, DNA binding
ERF	GRMZM5G846057	AP2 EREBP transcription factor superfamily	transcription, DNA-templated, regulation of transcription, DNA-templated, proline transport	nucleus	DNA binding, transcription factor activity, sequence-specific DNA binding
ERF	GRMZM5G852704	ethylene-responsive transcription factor RAP2-13-like	transcription, DNA-templated, regulation of transcription, DNA-templated	nucleus	DNA binding, transcription factor activity, sequence-specific DNA binding
ERF	GRMZM5G889719	AF448789_1 DREB	transcription, DNA-templated, regulation of transcription, DNA-templated	nucleus	DNA binding, transcription factor activity, sequence-specific DNA binding
GATA	AC184831.3_FG005	GATA transcription factor family	regulation of transcription, DNA-templated	–	transcription factor activity, sequence-specific DNA binding, sequence-specific DNA binding, zinc ion binding
GATA	AC184831.3_FG008	GATA transcription factor family	regulation of transcription, DNA-templated	–	transcription factor activity, sequence-specific DNA binding, sequence-specific DNA binding, zinc ion binding
GATA	AC194965.4_FG004	GATA transcription factor 23-like	regulation of transcription, DNA-templated, transcription from RNA polymerase II promoter, positive regulation of transcription from RNA polymerase II promoter, cell differentiation	transcription factor complex, nucleus	zinc ion binding, transcription factor activity, sequence-specific DNA binding, sequence-specific DNA binding, RNA polymerase II regulatory region sequence-specific DNA binding, chromatin binding, transcriptional activator activity, RNA polymerase II transcription regulatory region sequence-specific binding, RNA polymerase II transcription factor binding
GATA	AC202864.3_FG002	C2C2-GATA transcription factor, partial	regulation of transcription, DNA-templated	–	zinc ion binding, sequence-specific DNA binding, transcription factor activity, sequence-specific DNA binding
GATA	GRMZM2G009530	TPA: GATA transcription factor family	regulation of transcription, DNA-templated	–	zinc ion binding, transcription factor activity, sequence-specific DNA binding, sequence-specific DNA binding
GATA	GRMZM2G025002	transcription factor GATA-6-like	regulation of transcription, DNA-templated	–	zinc ion binding, sequence-specific DNA binding, transcription factor activity, sequence-specific DNA binding
GATA	GRMZM2G031983	GATA transcription factor 22 isoform X2	regulation of transcription, DNA-templated	–	zinc ion binding, transcription factor activity, sequence-specific DNA binding, sequence-specific DNA binding
GATA	GRMZM2G039586	GATA transcription factor 20	regulation of transcription, DNA-templated	–	transcription factor activity, sequence-specific DNA binding, sequence-specific DNA binding, zinc ion binding
GATA	GRMZM2G044576	GATA transcription factor family	regulation of transcription, DNA-templated, cell differentiation, transcription from RNA polymerase II promoter, positive regulation of transcription from RNA polymerase II promoter	nucleus, transcription factor complex	transcription factor activity, sequence-specific DNA binding, zinc ion binding, sequence-specific DNA binding, transcriptional activator activity, RNA polymerase II transcription regulatory region sequence-specific binding, chromatin binding, RNA polymerase II regulatory region sequence-specific DNA binding, RNA polymerase II transcription factor binding
GATA	GRMZM2G048850	C2C2-GATA transcription factor, partial	regulation of transcription, DNA-templated	–	sequence-specific DNA binding, zinc ion binding, transcription factor activity, sequence-specific DNA binding
GATA	GRMZM2G052616	GATA transcription factor 22	regulation of transcription, DNA-templated	–	zinc ion binding, transcription factor activity, sequence-specific DNA binding, sequence-specific DNA binding
GATA	GRMZM2G054615	GATA transcription factor family	regulation of transcription, DNA-templated	–	transcription factor activity, sequence-specific DNA binding, sequence-specific DNA binding, zinc ion binding
GATA	GRMZM2G058479	ZIM transcription factor, partial	regulation of transcription, DNA-templated	–	zinc ion binding, transcription factor activity, sequence-specific DNA binding, sequence-specific DNA binding
GATA	GRMZM2G065896	GATA transcription factor 25	regulation of transcription, DNA-templated	–	zinc ion binding, sequence-specific DNA binding, transcription factor activity, sequence-specific DNA binding
GATA	GRMZM2G067171	GATA transcription factor family	regulation of transcription, DNA-templated	–	zinc ion binding, sequence-specific DNA binding, transcription factor activity, sequence-specific DNA binding
GATA	GRMZM2G077002	transcription factor GATA-5	regulation of transcription, DNA-templated, positive regulation of transcription from RNA polymerase II promoter, cell differentiation, transcription from RNA polymerase II promoter	nucleus, transcription factor complex	transcription factor activity, sequence-specific DNA binding, zinc ion binding, sequence-specific DNA binding, RNA polymerase II regulatory region sequence-specific DNA binding, RNA polymerase II transcription factor binding, chromatin binding, transcriptional activator activity, RNA polymerase II transcription regulatory region sequence-specific binding
GATA	GRMZM2G080509	GATA transcription factor 25	regulation of transcription, DNA-templated	–	zinc ion binding, transcription factor activity, sequence-specific DNA binding, sequence-specific DNA binding
GATA	GRMZM2G101058	GATA transcription factor 9	regulation of transcription, DNA-templated	–	sequence-specific DNA binding, transcription factor activity, sequence-specific DNA binding, zinc ion binding
GATA	GRMZM2G104390	GATA transcription factor 22	regulation of transcription, DNA-templated	–	transcription factor activity, sequence-specific DNA binding, sequence-specific DNA binding, zinc ion binding
GATA	GRMZM2G110295	GATA transcription factor 2-like	regulation of transcription, DNA-templated, cell differentiation, transcription from RNA polymerase II promoter, positive regulation of transcription from RNA polymerase II promoter	nucleus, transcription factor complex	transcription factor activity, sequence-specific DNA binding, sequence-specific DNA binding, zinc ion binding, transcriptional activator activity, RNA polymerase II transcription regulatory region sequence-specific binding, chromatin binding, RNA polymerase II transcription factor binding, RNA polymerase II regulatory region sequence-specific DNA binding
GATA	GRMZM2G113098	GATA transcription factor 2-like	regulation of transcription, DNA-templated	–	sequence-specific DNA binding, transcription factor activity, sequence-specific DNA binding, zinc ion binding
GATA	GRMZM2G114775	C2C2-GATA transcription factor, partial	regulation of transcription, DNA-templated	–	transcription factor activity, sequence-specific DNA binding, zinc ion binding, sequence-specific DNA binding
GATA	GRMZM2G118214	GATA transcription factor family	regulation of transcription, DNA-templated	–	transcription factor activity, sequence-specific DNA binding, zinc ion binding, sequence-specific DNA binding
GATA	GRMZM2G123909	GATA transcription factor 19-like	regulation of transcription, DNA-templated	–	zinc ion binding, sequence-specific DNA binding, transcription factor activity, sequence-specific DNA binding
GATA	GRMZM2G135381	GATA transcription factor 12-like	regulation of transcription, DNA-templated, cell differentiation, transcription from RNA polymerase II promoter, positive regulation of transcription from RNA polymerase II promoter	transcription factor complex, nucleus	sequence-specific DNA binding, zinc ion binding, transcription factor activity, sequence-specific DNA binding, RNA polymerase II regulatory region sequence-specific DNA binding, chromatin binding, RNA polymerase II transcription factor binding, transcriptional activator activity, RNA polymerase II transcription regulatory region sequence-specific binding
GATA	GRMZM2G138967	GATA zinc finger family	regulation of transcription, DNA-templated, positive regulation of transcription from RNA polymerase II promoter, transcription from RNA polymerase II promoter, cell differentiation	nucleus, transcription factor complex	sequence-specific DNA binding, zinc ion binding, transcription factor activity, sequence-specific DNA binding, chromatin binding, RNA polymerase II regulatory region sequence-specific DNA binding, RNA polymerase II transcription factor binding, transcriptional activator activity, RNA polymerase II transcription regulatory region sequence-specific binding
GATA	GRMZM2G140669	GATA zinc finger family isoform X1	positive regulation of transcription, DNA-templated, regulation of transcription, DNA-templated	nucleus	sequence-specific DNA binding, transcription factor activity, sequence-specific DNA binding, zinc ion binding, DNA binding
GATA	GRMZM2G163200	GATA transcription factor family isoform 1	regulation of transcription, DNA-templated	membrane, integral component of membrane	zinc ion binding, sequence-specific DNA binding, transcription factor activity, sequence-specific DNA binding
GATA	GRMZM2G324131	actin cytoskeleton-regulatory complex pan1-like	regulation of transcription, DNA-templated	–	zinc ion binding, sequence-specific DNA binding, transcription factor activity, sequence-specific DNA binding
GATA	GRMZM2G379005	GATA transcription factor family	regulation of transcription, DNA-templated	–	zinc ion binding, sequence-specific DNA binding, transcription factor activity, sequence-specific DNA binding
GATA	GRMZM2G396451	TPA: hypothetical protein ZEAMMB73_408503	–	–	–
GATA	GRMZM2G397616	transcription factor, partial	regulation of transcription, DNA-templated	–	sequence-specific DNA binding, transcription factor activity, sequence-specific DNA binding, zinc ion binding
GATA	GRMZM2G404973	TPA: GATA transcription factor family	regulation of transcription, DNA-templated	–	transcription factor activity, sequence-specific DNA binding, sequence-specific DNA binding, zinc ion binding
GATA	GRMZM2G421212	GATA transcription factor 26-like	regulation of transcription, DNA-templated	–	zinc ion binding, transcription factor activity, sequence-specific DNA binding, sequence-specific DNA binding
GATA	GRMZM2G464037	transcription factor GATA-6-like	regulation of transcription, DNA-templated	–	transcription factor activity, sequence-specific DNA binding, zinc ion binding, sequence-specific DNA binding
GATA	GRMZM2G532534	GATA transcription factor family	regulation of transcription, DNA-templated	–	transcription factor activity, sequence-specific DNA binding, sequence-specific DNA binding, zinc ion binding
GRAS	AC198366.3_FG004	GRAS transcription factor, partial	regulation of transcription, DNA-templated, transcription, DNA-templated	–	–
GRAS	AC200124.3_FG005	GRAS transcription factor, partial	regulation of transcription, DNA-templated, transcription, DNA-templated, petal formation, cytokinesis by cell plate formation, microtubule cytoskeleton organization, sepal formation	–	transcription factor activity, sequence-specific DNA binding
GRAS	AC204621.4_FG006	GRAS transcription factor, partial	transcription, DNA-templated, regulation of transcription, DNA-templated	–	–
GRAS	AC234164.1_FG004	hypothetical protein ZEAMMB73_433354	transcription, DNA-templated, regulation of transcription, DNA-templated, petal formation, cytokinesis by cell plate formation, microtubule cytoskeleton organization, sepal formation	–	transcription factor activity, sequence-specific DNA binding
GRAS	GRMZM2G001426	DELLA SLN1-like	transcription, DNA-templated, regulation of transcription, DNA-templated	–	–
GRAS	GRMZM2G011947	GRAS transcription factor, partial	regulation of transcription, DNA-templated, transcription, DNA-templated	–	–
GRAS	GRMZM2G013016	DELLA GAI1-like	transcription, DNA-templated, regulation of transcription, DNA-templated	–	–
GRAS	GRMZM2G015080	SCR_MAIZE ame: Full= SCARECROW ame: Full=	regulation of transcription, DNA-templated, multicellular organismal development, transcription, DNA-templated	nucleus	–
GRAS	GRMZM2G018254	GRAS transcription factor, partial	transcription, DNA-templated, regulation of transcription, DNA-templated	–	–
GRAS	GRMZM2G019060	SHORT-ROOT 1-like	asymmetric cell division, transcription, DNA-templated, regulation of transcription, DNA-templated, leaf development, radial pattern formation	nucleus	transcription factor activity, sequence-specific DNA binding, sequence-specific DNA binding
GRAS	GRMZM2G023872	DELLA GAI-like	transcription, DNA-templated, regulation of transcription, DNA-templated	–	–
GRAS	GRMZM2G024973	dwarf plant9	regulation of transcription, DNA-templated, transcription, DNA-templated	nucleus	transcription factor activity, transcription factor binding
GRAS	GRMZM2G028039	scarecrow 21	regulation of transcription, DNA-templated, transcription, DNA-templated	–	–
GRAS	GRMZM2G028438	chitin-inducible gibberellin-responsive 2	regulation of transcription, DNA-templated, transcription, DNA-templated	–	–
GRAS	GRMZM2G028608	scarecrow 33-like	transcription, DNA-templated, regulation of transcription, DNA-templated	–	–
GRAS	GRMZM2G037286	GRAS transcription factor, partial	transcription, DNA-templated, regulation of transcription, DNA-templated	–	–
GRAS	GRMZM2G037792	GRAS transcription factor, partial	transcription, DNA-templated, regulation of transcription, DNA-templated	–	–
GRAS	GRMZM2G049159	GRAS transcription factor, partial	transcription, DNA-templated, regulation of transcription, DNA-templated	–	–
GRAS	GRMZM2G051785	scarecrow-like 6	transcription, DNA-templated, regulation of transcription, DNA-templated	–	–
GRAS	GRMZM2G055263	nodulation-signaling pathway 2 -like	transcription, DNA-templated, regulation of transcription, DNA-templated	–	transcription factor activity, sequence-specific DNA binding
GRAS	GRMZM2G060265	scarecrow 6	transcription, DNA-templated, regulation of transcription, DNA-templated	–	–
GRAS	GRMZM2G070371	scarecrow 9	regulation of transcription, DNA-templated, transcription, DNA-templated	–	–
GRAS	GRMZM2G073779	hypothetical protein	regulation of transcription, DNA-templated, transcription, DNA-templated	–	–
GRAS	GRMZM2G073805	hypothetical protein	regulation of transcription, DNA-templated, transcription, DNA-templated	–	–
GRAS	GRMZM2G073823	scarecrow 34	regulation of transcription, DNA-templated, transcription, DNA-templated	–	–
GRAS	GRMZM2G079470	GRAS transcription factor, partial	regulation of transcription, DNA-templated, transcription, DNA-templated	–	–
GRAS	GRMZM2G082387	GRAS family transcription factor containing	regulation of transcription, DNA-templated, transcription, DNA-templated	–	–
GRAS	GRMZM2G089636	scarecrow 9	transcription, DNA-templated, regulation of transcription, DNA-templated	–	–
GRAS	GRMZM2G089662	scarecrow 9	transcription, DNA-templated, regulation of transcription, DNA-templated	–	–
GRAS	GRMZM2G089782	scarecrow 28	–	–	–
GRAS	GRMZM2G091656	nodulation-signaling pathway 2 -like	transcription, DNA-templated, regulation of transcription, DNA-templated	–	–
GRAS	GRMZM2G097456	GRAS family transcription factor containing	transcription, DNA-templated, regulation of transcription, DNA-templated	–	–
GRAS	GRMZM2G098517	GRAS38 transcription factor, partial	transcription, DNA-templated, regulation of transcription, DNA-templated	–	–
GRAS	GRMZM2G098784	GRAS1 GRAS type transcription factor, partial	regulation of transcription, DNA-templated, transcription, DNA-templated	–	–
GRAS	GRMZM2G098800	GRAS transcription factor, partial	transcription, DNA-templated, regulation of transcription, DNA-templated	–	–
GRAS	GRMZM2G104342	scarecrow 4	transcription, DNA-templated, regulation of transcription, DNA-templated	–	–
GRAS	GRMZM2G106336	scarecrow 9	regulation of transcription, DNA-templated, transcription, DNA-templated	–	–
GRAS	GRMZM2G106356	scarecrow 34 isoform X1	transcription, DNA-templated, regulation of transcription, DNA-templated	–	–
GRAS	GRMZM2G106548	scarecrow 23	regulation of transcription, DNA-templated, transcription, DNA-templated	–	transcription factor activity, sequence-specific DNA binding
GRAS	GRMZM2G109869	scarecrow 8	regulation of transcription, DNA-templated, transcription, DNA-templated	–	–
GRAS	GRMZM2G110067	nodulation-signaling pathway 1 -like	transcription, DNA-templated, regulation of transcription, DNA-templated	–	–
GRAS	GRMZM2G110579	GRAS transcription factor, partial	transcription, DNA-templated, regulation of transcription, DNA-templated	–	–
GRAS	GRMZM2G114680	MONOCULM 1-like	transcription, DNA-templated, secondary shoot formation, regulation of transcription, DNA-templated	nucleus	transcription factor activity, sequence-specific DNA binding
GRAS	GRMZM2G116638	GRAS transcription factor	transcription, DNA-templated, regulation of transcription, DNA-templated	–	–
GRAS	GRMZM2G117949	scarecrow 6-like isoform X1	transcription, DNA-templated, regulation of transcription, DNA-templated	–	–
GRAS	GRMZM2G125501	scarecrow 32	transcription, DNA-templated, regulation of transcription, DNA-templated	–	–
GRAS	GRMZM2G129154	GRAS family transcription factor containing	transcription, DNA-templated, regulation of transcription, DNA-templated	–	–
GRAS	GRMZM2G131516	SCR_MAIZE ame: Full= SCARECROW ame: Full=	regulation of transcription, DNA-templated, transcription, DNA-templated, multicellular organismal development	nucleus	–
GRAS	GRMZM2G132794	SHORT-ROOT 2-like	transcription, DNA-templated, regulation of transcription, DNA-templated, leaf development, asymmetric cell division, radial pattern formation	nucleus	sequence-specific DNA binding, transcription factor activity, sequence-specific DNA binding
GRAS	GRMZM2G133169	scarecrow 4	transcription, DNA-templated, regulation of transcription, DNA-templated	–	–
GRAS	GRMZM2G140085	GRAS transcription factor, partial	regulation of transcription, DNA-templated, transcription, DNA-templated	–	–
GRAS	GRMZM2G140094	scarecrow 3	transcription, DNA-templated, regulation of transcription, DNA-templated	–	–
GRAS	GRMZM2G143433	MONOCULM 1-like	regulation of transcription, DNA-templated, transcription, DNA-templated	–	–
GRAS	GRMZM2G144744	TPA: dwarf plant8	gibberellic acid mediated signaling pathway, regulation of transcription, DNA-templated, transcription, DNA-templated	nucleus	transcription factor activity, transcription factor binding
GRAS	GRMZM2G146018	nodulation-signaling pathway 2 -like	regulation of transcription, DNA-templated, transcription, DNA-templated	–	–
GRAS	GRMZM2G153333	scarecrow 1	transcription, DNA-templated, regulation of transcription, DNA-templated	–	transcription factor activity, sequence-specific DNA binding
GRAS	GRMZM2G157679	SCARECROW isoform X1	transcription, DNA-templated, regulation of transcription, DNA-templated	–	–
GRAS	GRMZM2G159475	GRAS transcription factor, partial	transcription, DNA-templated, regulation of transcription, DNA-templated	–	–
GRAS	GRMZM2G163427	scarecrow 34	transcription, DNA-templated, regulation of transcription, DNA-templated	–	–
GRAS	GRMZM2G169636	nodulation-signaling pathway 1 -like	regulation of transcription, DNA-templated, transcription, DNA-templated	–	–
GRAS	GRMZM2G172657	GRAS transcription factor, partial	transcription, DNA-templated, radial pattern formation, regulation of transcription, DNA-templated, asymmetric cell division, leaf development	nucleus	sequence-specific DNA binding, transcription factor activity, sequence-specific DNA binding
GRAS	GRMZM2G173429	hypothetical protein ZEAMMB73_148543	regulation of transcription, DNA-templated, transcription, DNA-templated	–	–
GRAS	GRMZM2G176537	scarecrow 23	regulation of transcription, DNA-templated, transcription, DNA-templated	–	–
GRAS	GRMZM2G179325	scarecrow 34	transcription, DNA-templated, regulation of transcription, DNA-templated	–	–
GRAS	GRMZM2G313078	scarecrow 32	transcription, DNA-templated, regulation of transcription, DNA-templated	–	–
GRAS	GRMZM2G317287	hypothetical protein ZEAMMB73_658359	regulation of transcription, DNA-templated, transcription, DNA-templated, oxidation-reduction process, fatty acid metabolic process	–	acyl-[acyl-carrier-protein] desaturase activity, oxidoreductase activity
GRAS	GRMZM2G335814	scarecrow 34 isoform X1	transcription, DNA-templated, regulation of transcription, DNA-templated	–	–
GRAS	GRMZM2G342217	DELLA GAI-like	regulation of transcription, DNA-templated, transcription, DNA-templated	–	–
GRAS	GRMZM2G346706	scarecrow 9	transcription, DNA-templated, regulation of transcription, DNA-templated	–	–
GRAS	GRMZM2G348780	scarecrow 34	–	–	–
GRAS	GRMZM2G359304	GRAS transcription factor, partial	regulation of transcription, DNA-templated, transcription, DNA-templated	–	–
GRAS	GRMZM2G368909	scarecrow 30	regulation of transcription, DNA-templated, transcription, DNA-templated	–	–
GRAS	GRMZM2G386362	TPA: hypothetical protein ZEAMMB73_342515	regulation of transcription, DNA-templated, transcription, DNA-templated	–	–
GRAS	GRMZM2G408012	guanine nucleotide-binding -like 3 isoform X2	regulation of transcription, DNA-templated, transcription, DNA-templated	–	GTP binding
GRAS	GRMZM2G418899	TPA: hypothetical protein ZEAMMB73_953181	–	–	–
GRAS	GRMZM2G420280	scarecrow 23	regulation of transcription, DNA-templated, transcription, DNA-templated	–	–
GRAS	GRMZM2G425366	GRAS transcription factor, partial	transcription, DNA-templated, regulation of transcription, DNA-templated	–	–
GRAS	GRMZM2G431309	TPA: chitin-inducible gibberellin-responsive 2	regulation of transcription, DNA-templated, transcription, DNA-templated	–	–
GRAS	GRMZM5G821439	GRAS transcription factor, partial	transcription, DNA-templated, regulation of transcription, DNA-templated	–	–
GRAS	GRMZM5G825321	GRAS transcription factor, partial	regulation of transcription, DNA-templated, transcription, DNA-templated	–	–
GRAS	GRMZM5G826526	DELLA SLN1-like	transcription, DNA-templated, regulation of transcription, DNA-templated	–	–
GRAS	GRMZM5G868355	scarecrow 34	transcription, DNA-templated, regulation of transcription, DNA-templated	–	–
GRAS	GRMZM5G874545	dwarf plant9	regulation of transcription, DNA-templated, transcription, DNA-templated	nucleus	transcription factor activity, transcription factor binding
GRAS	GRMZM5G885274	scarecrow 21	regulation of transcription, DNA-templated, transcription, DNA-templated	–	–
GRAS	GRMZM5G889326	scarecrow 3	regulation of transcription, DNA-templated, transcription, DNA-templated	–	–
GRAS	GRMZM5G895672	scarecrow 9	regulation of transcription, DNA-templated, transcription, DNA-templated	–	–
HD-Zip	AC187157.4_FG005	homeobox-leucine zipper HOX29-like isoform X2	regulation of transcription, DNA-templated	nucleus	DNA binding, transcription factor activity, sequence-specific DNA binding, sequence-specific DNA binding, lipid binding
HD-Zip	AC233899.1_FG004	homeodomain-leucine zipper transcription factor ipI-1 isoform X1	regulation of transcription, DNA-templated, transcription, DNA-templated	nucleus	DNA binding, sequence-specific DNA binding, transcription factor activity, sequence-specific DNA binding
HD-Zip	AC235534.1_FG007	outer cell layer2	regulation of transcription, DNA-templated	integral component of membrane, nucleus, membrane	lipid binding, sequence-specific DNA binding, DNA binding
HD-Zip	GRMZM2G001289	TPA: homeobox lipid-binding domain family	regulation of transcription, DNA-templated	nucleus	lipid binding, DNA binding, sequence-specific DNA binding
HD-Zip	GRMZM2G002915	TPA: homeobox DNA-binding and leucine zipper domain family , partial	regulation of transcription, DNA-templated, transcription, DNA-templated	nucleus	transcription factor activity, sequence-specific DNA binding, sequence-specific DNA binding, DNA binding
HD-Zip	GRMZM2G003304	homeobox DNA-binding and leucine zipper domain family	transcription, DNA-templated, regulation of transcription, DNA-templated	nucleus	DNA binding, sequence-specific DNA binding, transcription factor activity, sequence-specific DNA binding
HD-Zip	GRMZM2G003509	homeobox lipid-binding domain family	–	nucleus	DNA binding, lipid binding
HD-Zip	GRMZM2G004334	homeobox lipid-binding domain family	regulation of transcription, DNA-templated	nucleus	lipid binding, sequence-specific DNA binding, DNA binding
HD-Zip	GRMZM2G004957	TPA_exp: homeodomain leucine zipper family IV	regulation of transcription, DNA-templated	nucleus	lipid binding, sequence-specific DNA binding, DNA binding
HD-Zip	GRMZM2G005624	TPA: homeobox DNA-binding and leucine zipper domain family	regulation of transcription, DNA-templated	nucleus	sequence-specific DNA binding, DNA binding
HD-Zip	GRMZM2G021339	homeobox DNA-binding and leucine zipper domain family	transcription, DNA-templated, regulation of transcription, DNA-templated	nucleus	DNA binding, sequence-specific DNA binding, transcription factor activity, sequence-specific DNA binding
HD-Zip	GRMZM2G026643	TPA: outer cell layer1	regulation of transcription, DNA-templated	nucleus	lipid binding, sequence-specific DNA binding, DNA binding
HD-Zip	GRMZM2G034113	homeodomain-leucine zipper transcription factor ipI-1	regulation of transcription, DNA-templated, transcription, DNA-templated	nucleus	sequence-specific DNA binding, transcription factor activity, sequence-specific DNA binding, DNA binding
HD-Zip	GRMZM2G041127	TPA: homeobox DNA-binding and leucine zipper domain family	transcription, DNA-templated, regulation of transcription, DNA-templated	nucleus	DNA binding, sequence-specific DNA binding, transcription factor activity, sequence-specific DNA binding
HD-Zip	GRMZM2G041462	homeobox DNA-binding and leucine zipper domain family	regulation of transcription, DNA-templated, transcription, DNA-templated	nucleus	sequence-specific DNA binding, DNA binding, transcription factor activity, sequence-specific DNA binding
HD-Zip	GRMZM2G042250	TPA: homeobox lipid-binding domain family	–	–	–
HD-Zip	GRMZM2G044752	homeobox-leucine zipper ATHB-4	regulation of transcription, DNA-templated, transcription, DNA-templated	nucleus	transcription factor activity, sequence-specific DNA binding, DNA binding, sequence-specific DNA binding
HD-Zip	GRMZM2G047715	homeobox DNA-binding and leucine zipper domain family	regulation of transcription, DNA-templated, transcription, DNA-templated	nucleus	transcription factor activity, sequence-specific DNA binding, sequence-specific DNA binding, DNA binding
HD-Zip	GRMZM2G056600	HB-type transcription factor, partial	transcription, DNA-templated, regulation of transcription, DNA-templated	nucleus	transcription factor activity, sequence-specific DNA binding, sequence-specific DNA binding, DNA binding
HD-Zip	GRMZM2G060444	TPA_exp: homeodomain leucine zipper family IV	–	–	–
HD-Zip	GRMZM2G068672	homeobox DNA-binding and leucine zipper domain family	regulation of transcription, DNA-templated, transcription, DNA-templated	nucleus	transcription factor activity, sequence-specific DNA binding, sequence-specific DNA binding, DNA binding
HD-Zip	GRMZM2G097349	homeobox-leucine zipper HAT7	transcription, DNA-templated, regulation of transcription, DNA-templated	nucleus	sequence-specific DNA binding, DNA binding, transcription factor activity, sequence-specific DNA binding
HD-Zip	GRMZM2G104204	TPA: homeobox DNA-binding and leucine zipper domain family	–	–	–
HD-Zip	GRMZM2G105834	homeobox-leucine zipper HOX19	regulation of transcription, DNA-templated, transcription, DNA-templated	nucleus	DNA binding, transcription factor activity, sequence-specific DNA binding, sequence-specific DNA binding
HD-Zip	GRMZM2G106276	homeobox-leucine zipper ATHB-4	transcription, DNA-templated, regulation of transcription, DNA-templated	nucleus	transcription factor activity, sequence-specific DNA binding, sequence-specific DNA binding, DNA binding
HD-Zip	GRMZM2G109987	rolled leaf1	–	nucleus	lipid binding, DNA binding
HD-Zip	GRMZM2G116658	TPA_exp: homeodomain leucine zipper family IV	regulation of transcription, DNA-templated	nucleus	lipid binding, sequence-specific DNA binding, DNA binding
HD-Zip	GRMZM2G117164	homeobox-leucine zipper ATHB-6	transcription, DNA-templated, regulation of transcription, DNA-templated	nucleus	DNA binding, transcription factor activity, sequence-specific DNA binding, sequence-specific DNA binding
HD-Zip	GRMZM2G118063	TPA_exp: homeodomain leucine zipper family IV	regulation of transcription, DNA-templated	nucleus	sequence-specific DNA binding, DNA binding, lipid binding
HD-Zip	GRMZM2G119999	homeobox DNA-binding and leucine zipper domain family	transcription, DNA-templated, regulation of transcription, DNA-templated	nucleus	DNA binding, transcription factor activity, sequence-specific DNA binding, sequence-specific DNA binding
HD-Zip	GRMZM2G122076	homeodomain leucine zipper CPHB-5	transcription, DNA-templated, regulation of transcription, DNA-templated	nucleus	sequence-specific DNA binding, transcription factor activity, sequence-specific DNA binding, DNA binding
HD-Zip	GRMZM2G122897	PREDICTED: uncharacterized protein LOC100383453 isoform X3	–	–	–
HD-Zip	GRMZM2G123140	OCL4 isoform X1	regulation of transcription, DNA-templated	nucleus	lipid binding, sequence-specific DNA binding, DNA binding
HD-Zip	GRMZM2G126239	TPA: homeobox DNA-binding and leucine zipper domain family	transcription, DNA-templated, regulation of transcription, DNA-templated	nucleus	transcription factor activity, sequence-specific DNA binding, DNA binding, sequence-specific DNA binding
HD-Zip	GRMZM2G126646	TPA_exp: homeodomain leucine zipper family IV	regulation of transcription, DNA-templated	nucleus	sequence-specific DNA binding, DNA binding, lipid binding
HD-Zip	GRMZM2G126808	TPA: homeobox DNA-binding and leucine zipper domain family	regulation of transcription, DNA-templated, transcription, DNA-templated	nucleus	DNA binding, sequence-specific DNA binding, transcription factor activity, sequence-specific DNA binding
HD-Zip	GRMZM2G127537	TPA: homeobox DNA-binding and leucine zipper domain family	transcription, DNA-templated, regulation of transcription, DNA-templated	nucleus	transcription factor activity, sequence-specific DNA binding, DNA binding, sequence-specific DNA binding
HD-Zip	GRMZM2G130442	outer cell layer5a	regulation of transcription, DNA-templated	nucleus	sequence-specific DNA binding, DNA binding, lipid binding
HD-Zip	GRMZM2G131476	homeobox-leucine zipper HAT22	regulation of transcription, DNA-templated, transcription, DNA-templated	nucleus	DNA binding, transcription factor activity, sequence-specific DNA binding, sequence-specific DNA binding
HD-Zip	GRMZM2G132367	homeodomain-leucine zipper transcription factor ipI-1	transcription, DNA-templated, regulation of transcription, DNA-templated	nucleus	transcription factor activity, sequence-specific DNA binding, DNA binding, sequence-specific DNA binding
HD-Zip	GRMZM2G134260	homeobox-leucine zipper HOX2-like	regulation of transcription, DNA-templated, transcription, DNA-templated	nucleus	DNA binding, sequence-specific DNA binding, transcription factor activity, sequence-specific DNA binding
HD-Zip	GRMZM2G139963	homeobox-leucine zipper HAT7	regulation of transcription, DNA-templated, transcription, DNA-templated	nucleus	DNA binding, sequence-specific DNA binding, transcription factor activity, sequence-specific DNA binding
HD-Zip	GRMZM2G142962	TPA: homeobox DNA-binding and leucine zipper domain family	regulation of transcription, DNA-templated, transcription, DNA-templated	nucleus	DNA binding, transcription factor activity, sequence-specific DNA binding, sequence-specific DNA binding
HD-Zip	GRMZM2G145690	homeobox lipid-binding domain family	regulation of transcription, DNA-templated	nucleus	sequence-specific DNA binding, DNA binding, lipid binding
HD-Zip	GRMZM2G148074	homeobox-leucine zipper HOX1-like	regulation of transcription, DNA-templated, transcription, DNA-templated	nucleus	DNA binding, sequence-specific DNA binding, transcription factor activity, sequence-specific DNA binding
HD-Zip	GRMZM2G166041	homeobox-leucine zipper HOX26	regulation of transcription, DNA-templated, transcription, DNA-templated	nucleus	DNA binding, transcription factor activity, sequence-specific DNA binding, sequence-specific DNA binding
HD-Zip	GRMZM2G178102	TPA: homeobox lipid-binding domain family	–	nucleus	lipid binding, DNA binding
HD-Zip	GRMZM2G178741	homeobox DNA-binding and leucine zipper domain family	regulation of transcription, DNA-templated, transcription, DNA-templated	nucleus	DNA binding, sequence-specific DNA binding, transcription factor activity, sequence-specific DNA binding
HD-Zip	GRMZM2G307397	homeobox-leucine zipper HOX18-like	regulation of transcription, DNA-templated, transcription, DNA-templated	nucleus	sequence-specific DNA binding, transcription factor activity, sequence-specific DNA binding, DNA binding
HD-Zip	GRMZM2G307400	homeobox-leucine zipper HOX18-like	regulation of transcription, DNA-templated, transcription, DNA-templated	nucleus	DNA binding, sequence-specific DNA binding, transcription factor activity, sequence-specific DNA binding
HD-Zip	GRMZM2G351330	homeobox-leucine zipper HOX22-like	transcription, DNA-templated, regulation of transcription, DNA-templated	nucleus	DNA binding, sequence-specific DNA binding, transcription factor activity, sequence-specific DNA binding
HD-Zip	GRMZM2G366130	TPA: homeobox DNA-binding and leucine zipper domain family	regulation of transcription, DNA-templated, transcription, DNA-templated	nucleus	DNA binding, sequence-specific DNA binding, transcription factor activity, sequence-specific DNA binding
HD-Zip	GRMZM2G386276	TPA_exp: homeodomain leucine zipper family IV	–	–	–
HD-Zip	GRMZM2G396527	homeobox DNA-binding and leucine zipper domain family	regulation of transcription, DNA-templated, transcription, DNA-templated	nucleus	sequence-specific DNA binding, transcription factor activity, sequence-specific DNA binding, DNA binding
HD-Zip	GRMZM2G438260	TPA_exp: homeodomain leucine zipper family IV	–	–	–
HD-Zip	GRMZM2G469551	TPA: homeobox lipid-binding domain family	–	–	–
HD-Zip	GRMZM2G477415	homeobox DNA-binding and leucine zipper domain family	regulation of transcription, DNA-templated, transcription, DNA-templated	nucleus	DNA binding, sequence-specific DNA binding, transcription factor activity, sequence-specific DNA binding
HD-Zip	GRMZM5G803812	homeobox-leucine zipper HOX23-like	regulation of transcription, DNA-templated, transcription, DNA-templated	nucleus	sequence-specific DNA binding, transcription factor activity, sequence-specific DNA binding, DNA binding
HD-Zip	GRMZM5G830671	homeobox DNA-binding and leucine zipper domain family , partial	regulation of transcription, DNA-templated, transcription, DNA-templated	nucleus	transcription factor activity, sequence-specific DNA binding, sequence-specific DNA binding, DNA binding
HSF	AC205471.4_FG003	heat stress transcription factor A-4d-like	regulation of transcription, DNA-templated	nucleus	DNA binding, sequence-specific DNA binding, transcription factor activity, sequence-specific DNA binding
HSF	AC206165.3_FG007	heat stress transcription factor A-4d-like isoform X1	regulation of transcription, DNA-templated	nucleus	sequence-specific DNA binding, DNA binding, transcription factor activity, sequence-specific DNA binding
HSF	AC216247.3_FG001	heat stress transcription factor B-4d-like	–	–	–
HSF	GRMZM2G002131	heat stress transcription factor B-1-like	regulation of transcription, DNA-templated, response to endoplasmic reticulum stress, ER-nucleus signaling pathway, response to water deprivation, toxin catabolic process, hyperosmotic salinity response, negative regulation of transcription, DNA-templated, response to abscisic acid, endoplasmic reticulum unfolded protein response, response to cyclopentenone	nucleus	transcription factor activity, sequence-specific DNA binding, DNA binding, sequence-specific DNA binding
HSF	GRMZM2G003489	hypothetical protein SORBIDRAFT_01g008380	regulation of transcription, DNA-templated	nucleus	DNA binding, transcription factor activity, sequence-specific DNA binding, sequence-specific DNA binding
HSF	GRMZM2G005815	TPA: hypothetical protein ZEAMMB73_175418	–	–	–
HSF	GRMZM2G010871	heat shock factor HSF30 isoform X1	regulation of transcription, DNA-templated	nucleus	DNA binding, sequence-specific DNA binding, transcription factor activity, sequence-specific DNA binding
HSF	GRMZM2G025685	HSF transcription factor, partial	regulation of transcription, DNA-templated	nucleus	DNA binding, sequence-specific DNA binding, transcription factor activity, sequence-specific DNA binding
HSF	GRMZM2G026742	hypothetical protein	regulation of transcription, DNA-templated	nucleus	DNA binding, transcription factor activity, sequence-specific DNA binding, sequence-specific DNA binding
HSF	GRMZM2G046382	kDa class I heat shock	–	–	–
HSF	GRMZM2G059851	heat shock factor 2	regulation of transcription, DNA-templated	nucleus	sequence-specific DNA binding, transcription factor activity, sequence-specific DNA binding, DNA binding
HSF	GRMZM2G083810	kDa class II heat shock	–	–	–
HSF	GRMZM2G086880	heat stress transcription factor C-1a-like	regulation of transcription, DNA-templated	nucleus	transcription factor activity, sequence-specific DNA binding, sequence-specific DNA binding, DNA binding
HSF	GRMZM2G088242	TPA: AT-HSFB4	regulation of transcription, DNA-templated	nucleus	transcription factor activity, sequence-specific DNA binding, DNA binding, sequence-specific DNA binding
HSF	GRMZM2G089525	heat stress transcription factor C-1a-like	regulation of transcription, DNA-templated	nucleus	sequence-specific DNA binding, DNA binding, transcription factor activity, sequence-specific DNA binding
HSF	GRMZM2G098696	heat shock factor 7 isoform X1	regulation of transcription, DNA-templated	nucleus	transcription factor activity, sequence-specific DNA binding, sequence-specific DNA binding, DNA binding
HSF	GRMZM2G105348	heat shock factor 1	regulation of transcription, DNA-templated	nucleus	DNA binding, sequence-specific DNA binding, transcription factor activity, sequence-specific DNA binding
HSF	GRMZM2G115456	TPA: hypothetical protein ZEAMMB73_453413	regulation of transcription, DNA-templated	nucleus	sequence-specific DNA binding, transcription factor activity, sequence-specific DNA binding, DNA binding
HSF	GRMZM2G118047	unknown	–	–	–
HSF	GRMZM2G118453	heat stress transcription factor A-4b-like	regulation of transcription, DNA-templated	nucleus	DNA binding, sequence-specific DNA binding, transcription factor activity, sequence-specific DNA binding
HSF	GRMZM2G118485	HSF14 HSF type transcription factor, partial	regulation of transcription, DNA-templated	nucleus	transcription factor activity, sequence-specific DNA binding, DNA binding, sequence-specific DNA binding
HSF	GRMZM2G125969	heat shock factor HSF30	regulation of transcription, DNA-templated	nucleus	transcription factor activity, sequence-specific DNA binding, DNA binding, sequence-specific DNA binding
HSF	GRMZM2G132971	heat shock factor HSF30	regulation of transcription, DNA-templated	nucleus	transcription factor activity, sequence-specific DNA binding, sequence-specific DNA binding, DNA binding
HSF	GRMZM2G139535	heat shock factor 4	regulation of transcription, DNA-templated	nucleus	DNA binding, sequence-specific DNA binding, transcription factor activity, sequence-specific DNA binding
HSF	GRMZM2G158232	kDa class I heat shock 1	–	–	–
HSF	GRMZM2G164909	heat shock factor 7	regulation of transcription, DNA-templated	nucleus	sequence-specific DNA binding, transcription factor activity, sequence-specific DNA binding, DNA binding
HSF	GRMZM2G165272	heat stress transcription factor B-2c-like	regulation of transcription, DNA-templated	nucleus	DNA binding, sequence-specific DNA binding, transcription factor activity, sequence-specific DNA binding
HSF	GRMZM2G165972	HSF13 HSF type transcription factor, partial	regulation of transcription, DNA-templated	nucleus	DNA binding, sequence-specific DNA binding, transcription factor activity, sequence-specific DNA binding
HSF	GRMZM2G173090	heat shock factor HSF30	regulation of transcription, DNA-templated	nucleus	DNA binding, sequence-specific DNA binding, transcription factor activity, sequence-specific DNA binding
HSF	GRMZM2G179802	heat shock transcription factor like	nuclear-transcribed mRNA catabolic process, regulation of transcription, DNA-templated	nucleus	transcription factor activity, sequence-specific DNA binding, sequence-specific DNA binding, DNA binding
HSF	GRMZM2G301485	heat shock factor 4 isoform X1	regulation of transcription, DNA-templated	nucleus	sequence-specific DNA binding, DNA binding, transcription factor activity, sequence-specific DNA binding
HSF	GRMZM2G306679	kDa class I heat shock 3	–	–	–
HSF	GRMZM2G375517	TPA: class IV heat shock	–	–	–
HSF	GRMZM2G384339	hypothetical protein ZEAMMB73_123353	regulation of transcription, DNA-templated	nucleus	DNA binding, sequence-specific DNA binding, transcription factor activity, sequence-specific DNA binding
HSF	GRMZM2G404249	kDa class II heat shock	–	cytoplasm	–
HSF	GRMZM2G429396	kDa class V heat shock	response to hydrogen peroxide, response to high light intensity, response to heat	–	–
Myb	AC165178.2_FG004	myb-related 306	–	–	DNA binding
Myb	AC197146.3_FG002	MYB DNA-binding domain superfamily	–	–	DNA binding
Myb	AC199571.3_FG004	thioredoxin superfamily	cell redox homeostasis	cell	DNA binding
Myb	AC199820.4_FG006	REVEILLE 1-like	regulation of transcription, DNA-templated, transcription, DNA-templated	nucleus	DNA binding
Myb	AC203535.4_FG001	TPA: myb transcription factor2	–	–	DNA binding
Myb	AC204212.4_FG001	SANT MYB	–	nucleus	DNA binding
Myb	AC206901.3_FG005	MYB transcription factor	–	–	DNA binding
Myb	AC213884.3_FG002	transcription factor MYB48-like	–	–	DNA binding
Myb	AC217264.3_FG005	rough sheath 2-like	–	–	DNA binding
Myb	GRMZM2G000818	myb-related Hv1 isoform X1	–	–	DNA binding
Myb	GRMZM2G001106	homeodomain-like transcription factor superfamily	–	–	DNA binding
Myb	GRMZM2G001223	MYB DNA-binding domain superfamily	–	–	DNA binding
Myb	GRMZM2G001824	MYB DNA-binding domain superfamily	–	–	DNA binding
Myb	GRMZM2G001875	MYB transcription factor	–	–	DNA binding
Myb	GRMZM2G002128	MYB transcription factor	regulation of transcription, DNA-templated, transcription, DNA-templated	nucleus	DNA binding
Myb	GRMZM2G003406	myb-related Hv33	–	–	DNA binding
Myb	GRMZM2G004090	MYB DNA-binding domain superfamily	–	–	DNA binding
Myb	GRMZM2G005066	MYB transcription factor, partial	regulation of transcription, DNA-templated, transcription, DNA-templated	nucleus	DNA binding
Myb	GRMZM2G005112	TPA: homeodomain-like transcription factor superfamily	–	–	DNA binding
Myb	GRMZM2G006352	myb-related Myb4-like	–	–	DNA binding
Myb	GRMZM2G008647	disulfide isomerase family	metabolic process, cell redox homeostasis	cell	DNA binding, isomerase activity
Myb	GRMZM2G011422	myb-related Myb4	–	–	DNA binding
Myb	GRMZM2G013581	MYB DNA-binding domain superfamily	–	–	DNA binding
Myb	GRMZM2G014534	TPA: MYB DNA-binding domain superfamily	–	–	DNA binding
Myb	GRMZM2G014902	LHY isoform X1	transcription, DNA-templated, regulation of transcription, DNA-templated	nucleus	DNA binding
Myb	GRMZM2G015021	myb-related MYBAS1-like	–	–	DNA binding
Myb	GRMZM2G016020	P1-WR 5	–	–	DNA binding
Myb	GRMZM2G017268	MYB DNA-binding domain superfamily	–	–	DNA binding
Myb	GRMZM2G017419	thioredoxin superfamily	oxidation-reduction process, cell redox homeostasis, glycerol ether metabolic process	cell	protein disulfide oxidoreductase activity
Myb	GRMZM2G017520	TPA: MYB DNA-binding domain superfamily	–	–	DNA binding
Myb	GRMZM2G020772	MYB DNA-binding domain superfamily isoform 1	regulation of transcription, DNA-templated, transcription, DNA-templated	nucleus	DNA binding
Myb	GRMZM2G022499	TPA: DNA-binding bromodomain-containing family	–	–	–
Myb	GRMZM2G022686	myb-related Myb4 isoform X1	–	–	DNA binding
Myb	GRMZM2G023557	TPA: homeodomain-like transcription factor superfamily	–	nucleus	DNA binding
Myb	GRMZM2G023667	glycylpeptide N-tetradecanoyltransferase 1	N-terminal protein myristoylation	–	transferase activity, transferring acyl groups, glycylpeptide N-tetradecanoyltransferase activity, DNA binding, transferase activity
Myb	GRMZM2G024054	MYB DNA-binding domain superfamily	–	nucleus	DNA binding
Myb	GRMZM2G024468	MYB DNA-binding domain superfamily	–	–	DNA binding
Myb	GRMZM2G025954	thioredoxin superfamily	cell redox homeostasis, glycerol ether metabolic process, oxidation-reduction process	cell	protein disulfide oxidoreductase activity
Myb	GRMZM2G027697	myb-related 308	–	–	DNA binding
Myb	GRMZM2G027914	transcription factor DIVARICATA-like	transcription, DNA-templated, regulation of transcription, DNA-templated	nucleus	DNA binding
Myb	GRMZM2G028054	transcription factor GAMYB	–	–	DNA binding
Myb	GRMZM2G029850	MYB DNA-binding domain superfamily	transcription, DNA-templated, regulation of transcription, DNA-templated	nucleus	DNA binding
Myb	GRMZM2G030403	MYB DNA-binding domain superfamily	regulation of transcription, DNA-templated, transcription, DNA-templated	nucleus	DNA binding
Myb	GRMZM2G031323	TPA: MYB DNA-binding domain superfamily	–	–	–
Myb	GRMZM2G032180	TPA: MYB DNA-binding domain superfamily	–	–	DNA binding
Myb	GRMZM2G032655	TPA: MYB DNA-binding domain superfamily	–	–	DNA binding
Myb	GRMZM2G034110	MYB DNA-binding domain superfamily	regulation of transcription, DNA-templated, transcription, DNA-templated	nucleus	zinc ion binding, nucleic acid binding, DNA binding
Myb	GRMZM2G037650	MYB DNA-binding domain superfamily	–	–	DNA binding
Myb	GRMZM2G038722	TPA: MYB DNA-binding domain superfamily	–	–	DNA binding
Myb	GRMZM2G040924	P-type R2R3 Myb	–	–	DNA binding
Myb	GRMZM2G041415	transcription factor MYB8	–	–	DNA binding
Myb	GRMZM2G043792	MYB DNA-binding domain superfamily , partial	–	–	DNA binding
Myb	GRMZM2G044824	MYB DNA-binding domain superfamily	–	–	DNA binding
Myb	GRMZM2G045748	myb-related 306-like	–	–	DNA binding
Myb	GRMZM2G046438	MYB DNA-binding domain superfamily	–	–	DNA binding
Myb	GRMZM2G046443	TPA: MYB DNA-binding domain superfamily	–	–	–
Myb	GRMZM2G047600	transcription factor MYB108-like	–	–	DNA binding
Myb	GRMZM2G047626	MYB transcription factor	–	–	DNA binding
Myb	GRMZM2G048136	MYB DNA-binding domain superfamily	–	–	DNA binding
Myb	GRMZM2G048295	MYB transcription factor	–	–	DNA binding
Myb	GRMZM2G048910	odorant 1	–	–	DNA binding
Myb	GRMZM2G049194	MYB DNA-binding domain superfamily	–	–	DNA binding
Myb	GRMZM2G049378	SANT MYB	–	–	DNA binding
Myb	GRMZM2G049695	transcription factor MYB1R1-like	transcription, DNA-templated, regulation of transcription, DNA-templated	nucleus	zinc ion binding, DNA binding, nucleic acid binding
Myb	GRMZM2G050305	transcription factor MYB31	–	–	DNA binding
Myb	GRMZM2G050550	sucrose responsive element binding	–	–	DNA binding
Myb	GRMZM2G051256	R2R3 Myb transcription factor MYB-IF35	–	–	DNA binding
Myb	GRMZM2G051528	R2R3 Myb transcription factor MYB-IF25	–	–	DNA binding
Myb	GRMZM2G051793	MYB transcription factor	–	–	–
Myb	GRMZM2G052377	myb-related Hv33-like	–	–	DNA binding
Myb	GRMZM2G052606	secondary wall MYB46 transcription factor	–	–	DNA binding
Myb	GRMZM2G054111	transcription factor MYB108-like	–	–	DNA binding
Myb	GRMZM2G055158	odorant 1	–	–	DNA binding
Myb	GRMZM2G056407	TPA: MYB DNA-binding domain superfamily	–	–	DNA binding
Myb	GRMZM2G056986	MYB-type transcription factor, partial	transcription, DNA-templated, regulation of transcription, DNA-templated	nucleus	DNA binding
Myb	GRMZM2G057027	Myb-like transcription factor	–	–	DNA binding
Myb	GRMZM2G057408	DNA binding isoform X1	transcription, DNA-templated, regulation of transcription, DNA-templated	nucleus	DNA binding
Myb	GRMZM2G057955	MYB-like transcription factor ETC3	–	–	DNA binding
Myb	GRMZM2G059167	MYB DNA-binding domain superfamily	–	–	DNA binding
Myb	GRMZM2G064630	TPA: MYB DNA-binding domain superfamily	cell cycle, regulation of transcription, DNA-templated	–	transcription factor activity, sequence-specific DNA binding, DNA binding
Myb	GRMZM2G064744	MYB transcription factor	–	–	DNA binding
Myb	GRMZM2G065829	MYB DNA-binding domain superfamily	regulation of transcription, DNA-templated, transcription, DNA-templated	nucleus	DNA binding, nucleic acid binding, zinc ion binding
Myb	GRMZM2G069325	MYB DNA-binding domain superfamily	–	–	DNA binding
Myb	GRMZM2G070523	MYB DNA-binding domain superfamily isoform 1	–	–	DNA binding
Myb	GRMZM2G070849	MYB DNA-binding domain superfamily	–	–	DNA binding
Myb	GRMZM2G071468	MYB DNA-binding domain superfamily	regulation of transcription from RNA polymerase III promoter	transcription factor TFIIIB complex, nucleus	TFIIIB-type transcription factor activity, DNA binding
Myb	GRMZM2G071648	MYB-related transcription factor, partial	–	–	DNA binding
Myb	GRMZM2G071977	MYB-related transcription factor, partial	regulation of transcription, DNA-templated, transcription, DNA-templated	nucleus	DNA binding
Myb	GRMZM2G073826	MYB DNA-binding domain superfamily	–	–	DNA binding
Myb	GRMZM2G073836	MYB DNA-binding domain superfamily	–	–	DNA binding
Myb	GRMZM2G075064	MYB DNA-binding domain superfamily	phosphorylation, riboflavin biosynthetic process	–	DNA binding, riboflavin kinase activity
Myb	GRMZM2G077147	anthocyanin regulatory C1 -like	–	–	DNA binding
Myb	GRMZM2G077789	MYB DNA-binding domain superfamily	–	–	DNA binding
Myb	GRMZM2G078820	MYB transcription factor 1	–	–	DNA binding
Myb	GRMZM2G079123	myb-related 306-like isoform X1	–	–	DNA binding
Myb	GRMZM2G079458	MYB DNA-binding domain superfamily isoform 1	transcription, DNA-templated, regulation of transcription, DNA-templated	nucleus	DNA binding
Myb	GRMZM2G081557	transcription factor MYB2	–	–	DNA binding
Myb	GRMZM2G081919	LOC100285081 isoform X1	regulation of transcription, DNA-templated	–	DNA binding, transcription factor activity, sequence-specific DNA binding
Myb	GRMZM2G083239	transcription factor MYB44-like	–	–	DNA binding
Myb	GRMZM2G084583	myb-related Zm38	regulation of transcription, DNA-templated, transcription, DNA-templated	nucleus	DNA binding
Myb	GRMZM2G084799	Myb-like transcription factor P1	–	–	DNA binding
Myb	GRMZM2G085427	TSL-kinase interacting 1-like	–	–	–
Myb	GRMZM2G087817	TPA: MYB-domain histone H1 family	nucleosome assembly, regulation of transcription, DNA-templated, transcription, DNA-templated	nucleus, nucleosome, nucleolus, chromosome, chromatin, chromosome, telomeric region	DNA binding, protein homodimerization activity, single-stranded telomeric DNA binding, double-stranded telomeric DNA binding
Myb	GRMZM2G087955	MYB DNA-binding domain superfamily	–	–	DNA binding
Myb	GRMZM2G088005	homeodomain-like transcription factor superfamily	–	–	DNA binding
Myb	GRMZM2G088189	transcription repressor MYB6	–	–	DNA binding
Myb	GRMZM2G088524	TPA: MYB DNA-binding domain superfamily	regulation of transcription, DNA-templated, transcription, DNA-templated	nucleus	DNA binding
Myb	GRMZM2G088783	TPA: MYB DNA-binding domain superfamily	regulation of transcription, DNA-templated, plant-type secondary cell wall biogenesis	nucleus	transcription factor activity, sequence-specific DNA binding, DNA binding
Myb	GRMZM2G089244	MYB DNA-binding domain superfamily	–	–	DNA binding
Myb	GRMZM2G089406	PREDICTED: uncharacterized protein LOC100279451 isoform X1	–	–	–
Myb	GRMZM2G089686	MYB transcription factor, partial	–	–	DNA binding
Myb	GRMZM2G090837	transcription factor RAX1-like	–	–	DNA binding
Myb	GRMZM2G091201	DNA binding	transcription, DNA-templated, regulation of transcription, DNA-templated	nucleus	DNA binding
Myb	GRMZM2G093647	MYB DNA-binding domain superfamily	–	–	DNA binding
Myb	GRMZM2G093660	MYB DNA-binding domain superfamily	–	–	DNA binding
Myb	GRMZM2G093789	MYB DNA-binding domain superfamily	phosphorylation, riboflavin biosynthetic process	–	DNA binding, riboflavin kinase activity
Myb	GRMZM2G095239	MYB-domain histone H1 family	transcription, DNA-templated, regulation of transcription, DNA-templated, nucleosome assembly	nucleolus, chromatin, nucleosome, chromosome, nucleus, chromosome, telomeric region	DNA binding, protein homodimerization activity, single-stranded telomeric DNA binding, double-stranded telomeric DNA binding
Myb	GRMZM2G095904	myb-related Myb4	–	–	DNA binding
Myb	GRMZM2G096358	MYB transcription factor	–	–	DNA binding
Myb	GRMZM2G096759	homeodomain-like transcription factor superfamily	–	–	DNA binding
Myb	GRMZM2G097636	myb-related Zm1-like	–	–	DNA binding
Myb	GRMZM2G097638	myb-related Zm1-like	–	–	DNA binding
Myb	GRMZM2G097788	RADIALIS-like 3	–	–	DNA binding
Myb	GRMZM2G098179	myb transcription factor MYB30	–	–	DNA binding
Myb	GRMZM2G098884	LOC100282699 isoform X1	–	–	DNA binding
Myb	GRMZM2G101806	ribonuclease 3-like	–	–	DNA binding
Myb	GRMZM2G102790	transcription factor MYB39-like	–	–	DNA binding
Myb	GRMZM2G103783	TPA: DNA-binding bromodomain-containing family	–	–	DNA binding
Myb	GRMZM2G104551	LOC100101510 isoform X1	–	–	DNA binding
Myb	GRMZM2G104789	MYB DNA-binding domain superfamily	–	–	DNA binding
Myb	GRMZM2G105137	myb-related MYBAS2 isoform X2	–	–	DNA binding
Myb	GRMZM2G106558	TPA: MYB DNA-binding domain superfamily	–	–	DNA binding
Myb	GRMZM2G108424	single myb histone 4	nucleosome assembly, regulation of transcription, DNA-templated, transcription, DNA-templated	chromosome, nucleosome, nucleolus, chromatin, nucleus, chromosome, telomeric region	DNA binding, protein homodimerization activity, single-stranded telomeric DNA binding, double-stranded telomeric DNA binding
Myb	GRMZM2G108892	MYB DNA-binding domain superfamily	regulation of transcription, DNA-templated, transcription, DNA-templated, response to ethylene	nucleus	DNA binding
Myb	GRMZM2G108959	MYB DNA-binding domain superfamily	–	–	DNA binding
Myb	GRMZM2G110135	MYB DNA-binding domain superfamily	–	–	DNA binding
Myb	GRMZM2G111045	MYB DNA-binding domain superfamily	–	–	DNA binding
Myb	GRMZM2G111117	transcription factor MYB32-like	–	–	DNA binding
Myb	GRMZM2G111306	one repeat myb transcriptional factor	transcription, DNA-templated, regulation of transcription, DNA-templated	nucleus	DNA binding
Myb	GRMZM2G111731	MYB transcription factor	–	–	DNA binding
Myb	GRMZM2G111906	terminal acidic SANT 1	–	–	DNA binding
Myb	GRMZM2G111990	MYB-related transcription factor, partial	–	–	DNA binding
Myb	GRMZM2G112263	TPA: MYB DNA-binding domain superfamily , partial	–	–	–
Myb	GRMZM2G112764	DNA binding	regulation of transcription, DNA-templated, transcription, DNA-templated, response to ethylene	nucleus	nucleic acid binding, DNA binding, zinc ion binding
Myb	GRMZM2G115070	MYB DNA-binding domain superfamily	regulation of transcription, DNA-templated, transcription, DNA-templated	nucleus	DNA binding
Myb	GRMZM2G115859	TPA: MYB DNA-binding domain superfamily	–	–	DNA binding
Myb	GRMZM2G117244	MYB DNA-binding domain superfamily	–	–	DNA binding
Myb	GRMZM2G117497	SANT MYB	–	–	DNA binding
Myb	GRMZM2G118693	MYB DNA-binding domain superfamily , partial	transcription, DNA-templated, regulation of transcription, DNA-templated	nucleus	DNA binding
Myb	GRMZM2G119133	MYB DNA-binding domain superfamily	–	–	DNA binding, double-stranded telomeric DNA binding
Myb	GRMZM2G119693	MYB transcription factor	–	–	DNA binding
Myb	GRMZM2G121111	MYB DNA-binding domain superfamily	regulation of transcription, DNA-templated, transcription, DNA-templated	nucleus	DNA binding
Myb	GRMZM2G121570	MYB-type transcription factor, partial	–	–	DNA binding
Myb	GRMZM2G121753	TPA: homeodomain-like transcription factor superfamily	–	–	DNA binding
Myb	GRMZM2G123202	anthocyanin regulatory C1 -like	–	–	–
Myb	GRMZM2G124715	MYB transcription factor, partial	–	–	DNA binding
Myb	GRMZM2G125522	MYB DNA-binding domain superfamily	regulation of transcription, DNA-templated, transcription, DNA-templated	nucleus	DNA binding
Myb	GRMZM2G126566	TPA: MYB DNA-binding domain superfamily , partial	–	–	DNA binding
Myb	GRMZM2G127490	MYB transcription factor	–	–	DNA binding
Myb	GRMZM2G127857	myb-related Myb4	–	–	DNA binding
Myb	GRMZM2G129817	MYB-related transcription factor, partial	histone acetylation, regulation of transcription from RNA polymerase II promoter	nucleus	DNA binding, zinc ion binding, transferase activity
Myb	GRMZM2G129872	P1-WR 5	–	–	DNA binding
Myb	GRMZM2G130149	TPA: MYB DNA-binding domain superfamily isoform 1	–	–	DNA binding
Myb	GRMZM2G131442	MYB DNA-binding domain superfamily	–	–	DNA binding
Myb	GRMZM2G131937	myb-related 306-like	–	–	DNA binding
Myb	GRMZM2G134279	MYB DNA-binding domain superfamily	–	–	DNA binding
Myb	GRMZM2G135052	REVEILLE 6-like	regulation of transcription, DNA-templated, transcription, DNA-templated	nucleus	DNA binding
Myb	GRMZM2G136887	single myb histone 1	regulation of transcription, DNA-templated, nucleosome assembly, transcription, DNA-templated	chromosome, telomeric region, nucleolus, nucleosome, nucleus, chromosome, chromatin	protein homodimerization activity, single-stranded telomeric DNA binding, DNA binding, double-stranded telomeric DNA binding
Myb	GRMZM2G138427	MYB DNA-binding domain superfamily	–	–	DNA binding
Myb	GRMZM2G139174	RADIALIS-like 3	–	–	DNA binding
Myb	GRMZM2G139284	TPA: MYB DNA-binding domain superfamily	–	–	DNA binding
Myb	GRMZM2G139688	MYBGA transcription factor	regulation of transcription, DNA-templated	–	DNA binding, transcription factor activity, sequence-specific DNA binding
Myb	GRMZM2G143046	TPA: MYB DNA-binding domain superfamily	–	–	DNA binding
Myb	GRMZM2G143274	anthocyanin regulatory C1	–	–	DNA binding
Myb	GRMZM2G143328	myb-related 305-like	–	–	DNA binding
Myb	GRMZM2G143640	transcription factor DIVARICATA-like	regulation of transcription, DNA-templated, transcription, DNA-templated	nucleus	DNA binding
Myb	GRMZM2G145041	MYB DNA-binding domain superfamily	transcription, DNA-templated, regulation of transcription, DNA-templated	nucleus	DNA binding
Myb	GRMZM2G145444	MYB transcription factor 1	–	–	DNA binding
Myb	GRMZM2G147152	homeodomain-like transcription factor superfamily	–	–	DNA binding
Myb	GRMZM2G147346	MYB DNA-binding domain superfamily	–	–	DNA binding
Myb	GRMZM2G147698	TPA: MYB DNA-binding domain superfamily	–	–	DNA binding
Myb	GRMZM2G149958	MYB-type transcription factor, partial	regulation of transcription, DNA-templated, transcription, DNA-templated	nucleus	DNA binding
Myb	GRMZM2G150260	DNA binding	–	nucleus	DNA binding
Myb	GRMZM2G150680	MYB DNA-binding domain superfamily	–	–	DNA binding
Myb	GRMZM2G150841	MYB DNA-binding domain superfamily	–	–	DNA binding
Myb	GRMZM2G151205	transcription factor RAX2-like	–	–	DNA binding
Myb	GRMZM2G152319	MYB DNA-binding domain superfamily	–	nucleus, membrane, integral component of membrane	DNA binding
Myb	GRMZM2G157306	MYB DNA-binding domain superfamily	regulation of transcription, DNA-templated, transcription, DNA-templated	nucleus	DNA binding
Myb	GRMZM2G158117	SANT MYB	–	–	DNA binding
Myb	GRMZM2G158700	TPA: MYB DNA-binding domain superfamily	–	–	DNA binding
Myb	GRMZM2G159547	MYB DNA-binding domain superfamily	–	–	DNA binding
Myb	GRMZM2G160838	TPA: MYB DNA-binding domain superfamily	–	–	DNA binding
Myb	GRMZM2G160840	TPA: MYB DNA-binding domain superfamily	–	–	DNA binding
Myb	GRMZM2G161512	MYB DNA-binding domain superfamily	metabolic process	–	DNA binding, catalytic activity
Myb	GRMZM2G162434	MYB transcription factor	–	–	DNA binding
Myb	GRMZM2G162709	MYB DNA-binding domain superfamily	–	–	DNA binding
Myb	GRMZM2G163291	single myb histone 5	regulation of transcription, DNA-templated, transcription, DNA-templated, nucleosome assembly	nucleosome, chromatin, chromosome, nucleolus, nucleus, chromosome, telomeric region	double-stranded telomeric DNA binding, single-stranded telomeric DNA binding, DNA binding, protein homodimerization activity
Myb	GRMZM2G166337	snRNA-activating complex subunit 4	hyperosmotic salinity response, response to wounding, ethylene-activated signaling pathway, jasmonic acid biosynthetic process, response to auxin, signal transduction, regulation of transcription, DNA-templated, jasmonic acid mediated signaling pathway, response to water deprivation, abscisic acid-activated signaling pathway	intracellular	DNA binding, transcription factor activity, sequence-specific DNA binding
Myb	GRMZM2G167088	MYB DNA-binding domain superfamily	–	–	DNA binding
Myb	GRMZM2G167829	myb-related Zm38-like	–	–	DNA binding
Myb	GRMZM2G169316	MYB transcription factor	–	–	DNA binding
Myb	GRMZM2G169356	TPA: MYB DNA-binding domain superfamily	–	–	DNA binding
Myb	GRMZM2G169991	TPA: MYB DNA-binding domain superfamily	–	–	DNA binding
Myb	GRMZM2G170049	MYB transcription factor	–	–	DNA binding
Myb	GRMZM2G170148	DNA binding	transcription, DNA-templated, regulation of transcription, DNA-templated	nucleus	DNA binding
Myb	GRMZM2G170322	MYB DNA-binding domain superfamily isoform X3	transcription, DNA-templated, regulation of transcription, DNA-templated	nucleus	DNA binding
Myb	GRMZM2G171781	MYB DNA-binding domain superfamily	–	–	DNA binding
Myb	GRMZM2G172327	transcription factor MYB21	regulation of transcription, DNA-templated	–	transcription factor activity, sequence-specific DNA binding, DNA binding
Myb	GRMZM2G172487	MYB DNA-binding domain superfamily	–	–	DNA binding
Myb	GRMZM2G172575	MYB DNA-binding domain superfamily	–	–	DNA binding
Myb	GRMZM2G173633	MYB DNA-binding domain superfamily	regulation of transcription, DNA-templated, anther wall tapetum development, trichome morphogenesis	nucleus	DNA binding, sequence-specific DNA binding, transcription factor activity, sequence-specific DNA binding
Myb	GRMZM2G175232	MYB DNA-binding domain superfamily	–	–	DNA binding
Myb	GRMZM2G175265	MYB DNA-binding domain superfamily	regulation of transcription, DNA-templated, transcription, DNA-templated	nucleus	DNA binding
Myb	GRMZM2G176327	MYB DNA-binding domain superfamily	–	–	DNA binding
Myb	GRMZM2G176568	transcription factor DIVARICATA-like	transcription, DNA-templated, regulation of transcription, DNA-templated	nucleus	DNA binding
Myb	GRMZM2G177760	MYB-related transcription factor, partial	–	–	DNA binding
Myb	GRMZM2G177974	TPA: transcriptional adaptor family	regulation of transcription from RNA polymerase II promoter, histone acetylation	nucleus	zinc ion binding, DNA binding
Myb	GRMZM2G181030	MYB DNA-binding domain superfamily	regulation of transcription, DNA-templated, transcription, DNA-templated	nucleus	DNA binding
Myb	GRMZM2G181258	thioredoxin M-type, chloroplastic-like	oxidation-reduction process, cell redox homeostasis, glycerol ether metabolic process	cell	protein disulfide oxidoreductase activity
Myb	GRMZM2G301642	TPA: MYB DNA-binding domain superfamily	transcription, DNA-templated, regulation of transcription, DNA-templated, mRNA modification	nucleus	DNA binding, transcription factor activity, sequence-specific DNA binding
Myb	GRMZM2G302549	MYB DNA-binding domain superfamily	–	–	DNA binding
Myb	GRMZM2G304840	MYB-related transcription factor, partial	cell redox homeostasis, oxidation-reduction process	nucleus	oxidoreductase activity, DNA binding, flavin adenine dinucleotide binding
Myb	GRMZM2G305856	transcription factor MYB59-like	–	–	DNA binding
Myb	GRMZM2G308034	DNA binding	regulation of transcription, DNA-templated, microgametogenesis, anther wall tapetum development	nucleus	transcription factor activity, sequence-specific DNA binding, DNA binding
Myb	GRMZM2G311059	transcription factor MYB21	–	–	DNA binding
Myb	GRMZM2G312419	MYB DNA-binding domain superfamily	–	–	DNA binding
Myb	GRMZM2G322490	transcription factor MYB98-like	–	–	DNA binding
Myb	GRMZM2G325907	myb-like DNA-binding domain containing	regulation of transcription, DNA-templated, positive regulation of syringal lignin biosynthetic process, regulation of secondary cell wall biogenesis, positive regulation of transcription, DNA-templated	nucleus	transcription factor activity, sequence-specific DNA binding, DNA binding
Myb	GRMZM2G328814	MYB-related transcription factor, partial	–	–	DNA binding
Myb	GRMZM2G330475	MYB DNA-binding domain superfamily	–	–	DNA binding
Myb	GRMZM2G337011	TPA: MYB DNA-binding domain superfamily	–	–	DNA binding
Myb	GRMZM2G343068	MYB DNA-binding domain superfamily	metabolic process	–	DNA binding, catalytic activity
Myb	GRMZM2G356718	TPA: MYB DNA-binding domain superfamily	–	–	–
Myb	GRMZM2G358009	thioredoxin M-type	oxidation-reduction process, glycerol ether metabolic process, cell redox homeostasis	cell, plastid, chloroplast	protein disulfide oxidoreductase activity
Myb	GRMZM2G369799	transcription factor MYB44-like	–	–	DNA binding
Myb	GRMZM2G370896	MYB DNA-binding domain superfamily	transcription, DNA-templated, regulation of transcription, DNA-templated	nucleus	DNA binding
Myb	GRMZM2G382029	MYB DNA-binding domain superfamily	–	–	DNA binding
Myb	GRMZM2G392823	MYB DNA-binding domain superfamily	–	–	DNA binding
Myb	GRMZM2G395672	MYB DNA-binding domain superfamily	regulation of transcription, DNA-templated, seed coat development, trichome morphogenesis, mucilage biosynthetic process involved in seed coat development	–	transcription factor activity, sequence-specific DNA binding, DNA binding
Myb	GRMZM2G395749	MYB DNA-binding domain superfamily	transcription, DNA-templated, cell cycle	transcriptional repressor complex	DNA binding
Myb	GRMZM2G398758	TPA: MYB DNA-binding domain superfamily	–	–	DNA binding
Myb	GRMZM2G400489	MYB DNA-binding domain superfamily	regulation of transcription, DNA-templated, transcription, DNA-templated	nucleus	DNA binding, nucleic acid binding, zinc ion binding, transcription factor activity, sequence-specific DNA binding
Myb	GRMZM2G401809	TPA: MYB DNA-binding domain superfamily	–	–	DNA binding
Myb	GRMZM2G402156	myb I	regulation of transcription, DNA-templated, transcription, DNA-templated	nucleus	DNA binding
Myb	GRMZM2G403620	rough sheath 2	asymmetric cell division, defense response to bacterium, transcription, DNA-templated, regulation of innate immune response, response to virus, leaf morphogenesis, regulation of transcription, DNA-templated, defense response to fungus, leaf formation, polarity specification of adaxial/abaxial axis, negative regulation of transcription, DNA-templated	nucleus, nucleolus, condensed chromosome	DNA binding, transcription factor activity, sequence-specific DNA binding, protein homodimerization activity, protein binding
Myb	GRMZM2G405094	myb-related 308	–	–	DNA binding
Myb	GRMZM2G410083	MYB DNA-binding domain superfamily	–	–	DNA binding
Myb	GRMZM2G416652	MYB DNA-binding domain superfamily	–	–	DNA binding
Myb	GRMZM2G416708	MYB-related transcription factor, partial	–	–	DNA binding
Myb	GRMZM2G419239	transcription factor MYB42	–	–	DNA binding
Myb	GRMZM2G421256	TPA: MYB DNA-binding domain superfamily	transcription, DNA-templated, regulation of transcription, DNA-templated	nucleus	DNA binding
Myb	GRMZM2G422083	MYB DNA-binding domain superfamily	transcription, DNA-templated, regulation of transcription, DNA-templated	nucleus	DNA binding
Myb	GRMZM2G423833	MYB DNA-binding domain superfamily	phosphorylation, riboflavin biosynthetic process	–	DNA binding, riboflavin kinase activity
Myb	GRMZM2G425427	MYB DNA-binding domain superfamily	–	–	DNA binding
Myb	GRMZM2G428555	TPA: MYB DNA-binding domain superfamily	–	–	–
Myb	GRMZM2G431156	MYB DNA-binding domain superfamily	–	–	DNA binding
Myb	GRMZM2G433450	MYB-related transcription factor, partial	–	–	DNA binding
Myb	GRMZM2G447745	MYB DNA-binding domain superfamily	–	nucleus	DNA binding
Myb	GRMZM2G448104	MYB DNA-binding domain superfamily	transcription, DNA-templated, cell cycle	transcriptional repressor complex	DNA binding
Myb	GRMZM2G451116	TPA: MYB DNA-binding domain superfamily	–	–	–
Myb	GRMZM2G455869	transcription factor MYB122-like isoform X1	–	–	–
Myb	GRMZM2G456960	transcription factor DIVARICATA	regulation of transcription, DNA-templated, transcription, DNA-templated	nucleus	DNA binding
Myb	GRMZM2G460869	myb-related MYBAS1-like	–	–	DNA binding
Myb	GRMZM2G468479	TPA: MYB DNA-binding domain superfamily	cell cycle, transcription, DNA-templated	transcriptional repressor complex	–
Myb	GRMZM2G470307	TPA: MYB DNA-binding domain superfamily	–	–	DNA binding
Myb	GRMZM2G471039	TPA: MYB DNA-binding domain superfamily	–	–	DNA binding
Myb	GRMZM2G477533	MYB-related transcription factor, partial	–	–	DNA binding
Myb	GRMZM2G496770	MYB DNA-binding domain superfamily	–	–	DNA binding
Myb	GRMZM2G531738	MYB DNA-binding domain superfamily	–	–	DNA binding
Myb	GRMZM2G546369	hypothetical protein ZEAMMB73_934516, partial	regulation of transcription, DNA-templated, protein phosphorylation, transcription, DNA-templated	nucleus	protein kinase activity, DNA binding
Myb	GRMZM2G700011	MYB-related transcription factor, partial	–	–	DNA binding
Myb	GRMZM2G701063	anthocyanin biosynthesis regulatory Pl1_B73	–	–	DNA binding
Myb	GRMZM5G803308	MYB transcription factor 1	–	–	DNA binding
Myb	GRMZM5G803355	myb-like DNA-binding domain containing	positive regulation of transcription, DNA-templated, regulation of secondary cell wall biogenesis	nucleus	transcription factor activity, sequence-specific DNA binding, DNA binding
Myb	GRMZM5G813892	MYB DNA-binding domain superfamily	regulation of transcription, DNA-templated, transcription, DNA-templated, response to ethylene	nucleus	nucleic acid binding, zinc ion binding, DNA binding
Myb	GRMZM5G833032	MYB DNA-binding domain superfamily	transcription, DNA-templated, regulation of transcription, DNA-templated	nucleus	DNA binding
Myb	GRMZM5G833253	MYB DNA-binding domain superfamily	regulation of transcription, DNA-templated, transcription, DNA-templated	nucleus	DNA binding
Myb	GRMZM5G843368	thioredoxin superfamily	glycerol ether metabolic process, cell redox homeostasis, oxidation-reduction process, cellular response to oxidative stress, sulfate assimilation, protein folding	cell, cytoplasm	protein disulfide oxidoreductase activity, oxidoreductase activity, acting on a sulfur group of donors, disulfide as acceptor
Myb	GRMZM5G845296	MYB DNA-binding domain superfamily	–	–	DNA binding
Myb	GRMZM5G848185	MYB DNA-binding domain superfamily	–	–	DNA binding
Myb	GRMZM5G870592	TPA: MYB DNA-binding domain superfamily	–	–	–
NAC	GRMZM2G003715	NAC domain transcription factor superfamily	transcription, DNA-templated, regulation of transcription, DNA-templated	nucleus, integral component of membrane, membrane	DNA binding
NAC	GRMZM2G004531	NAC domain transcription factor superfamily isoform X2	transcription, DNA-templated, regulation of transcription, DNA-templated	nucleus, membrane, integral component of membrane	DNA binding
NAC	GRMZM2G008374	TPA: NAC domain transcription factor superfamily	regulation of transcription, DNA-templated, transcription, DNA-templated	nucleus	DNA binding
NAC	GRMZM2G009892	TPA: NAC domain transcription factor superfamily	transcription, DNA-templated, regulation of transcription, DNA-templated	nucleus	DNA binding
NAC	GRMZM2G011598	NAC transcription factor NAM-2-like	regulation of transcription, DNA-templated, transcription, DNA-templated	nucleus	DNA binding
NAC	GRMZM2G014653	TPA: NAC domain transcription factor superfamily	transcription, DNA-templated, regulation of transcription, DNA-templated	nucleus	DNA binding
NAC	GRMZM2G018436	NAC domain-containing 77	regulation of transcription, DNA-templated, transcription, DNA-templated	nucleus	DNA binding
NAC	GRMZM2G018553	NAC domain transcription factor superfamily	transcription, DNA-templated, regulation of transcription, DNA-templated	nucleus	DNA binding
NAC	GRMZM2G025642	secondary wall NAC transcription factor 5 isoform X1	transcription, DNA-templated, regulation of transcription, DNA-templated	nucleus	DNA binding
NAC	GRMZM2G027309	NAC domain transcription factor superfamily	transcription, DNA-templated, regulation of transcription, DNA-templated, DNA damage checkpoint, regulation of meiotic nuclear division, response to gamma radiation	nucleus	DNA binding, transcription factor activity, sequence-specific DNA binding
NAC	GRMZM2G030325	NAC transcription factor NAM-B1-like	transcription, DNA-templated, regulation of transcription, DNA-templated	nucleus	DNA binding
NAC	GRMZM2G031001	TPA: NAC domain transcription factor superfamily	–	–	–
NAC	GRMZM2G031200	NAC domain transcription factor superfamily	xylan biosynthetic process, positive regulation of transcription, DNA-templated, glucuronoxylan metabolic process, regulation of transcription, DNA-templated, transcription, DNA-templated, regulation of secondary cell wall biogenesis	nucleus	transcription factor activity, sequence-specific DNA binding, DNA binding
NAC	GRMZM2G033014	NAC domain transcription factor superfamily	regulation of transcription, DNA-templated, transcription, DNA-templated	nucleus	DNA binding
NAC	GRMZM2G038073	NAC13 NAC type transcription factor, partial	regulation of transcription, DNA-templated, transcription, DNA-templated	nucleus	DNA binding
NAC	GRMZM2G041668	NAC domain-containing 7-like	regulation of transcription, DNA-templated, transcription, DNA-templated	nucleus	DNA binding
NAC	GRMZM2G041746	NAC domain-containing 76-like	transcription, DNA-templated, regulation of transcription, DNA-templated	nucleus	DNA binding
NAC	GRMZM2G042494	NAC transcription factor 29-like	transcription, DNA-templated, regulation of transcription, DNA-templated	nucleus	DNA binding
NAC	GRMZM2G043813	NAC domain transcription factor superfamily	transcription, DNA-templated, regulation of transcription, DNA-templated	nucleus	DNA binding
NAC	GRMZM2G048826	NAC domain-containing 7-like	transcription, DNA-templated, regulation of transcription, DNA-templated	nucleus	DNA binding
NAC	GRMZM2G052239	NAC domain transcription factor superfamily	regulation of transcription, DNA-templated, transcription, DNA-templated	nucleus	DNA binding
NAC	GRMZM2G054252	TPA: NAC domain transcription factor superfamily	transcription, DNA-templated, regulation of transcription, DNA-templated	nucleus	DNA binding
NAC	GRMZM2G054277	NAC domain transcription factor superfamily	transcription, DNA-templated, regulation of transcription, DNA-templated	nucleus	DNA binding
NAC	GRMZM2G058518	NAC82 NAC type transcription factor, partial	transcription, DNA-templated, regulation of transcription, DNA-templated	nucleus	DNA binding
NAC	GRMZM2G059428	TPA: NAC domain transcription factor superfamily	–	–	–
NAC	GRMZM2G060116	NAC domain transcription factor superfamily	transcription, DNA-templated, regulation of transcription, DNA-templated	nucleus	DNA binding
NAC	GRMZM2G062009	NAC domain transcription factor superfamily	transcription, DNA-templated, regulation of transcription, DNA-templated	nucleus	DNA binding
NAC	GRMZM2G062650	NAM-related 1 isoform X1	transcription, DNA-templated, regulation of transcription, DNA-templated	nucleus	DNA binding
NAC	GRMZM2G063522	NAC domain transcription factor superfamily	transcription, DNA-templated, regulation of transcription, DNA-templated	nucleus	DNA binding
NAC	GRMZM2G064541	NAC domain-containing 74-like	regulation of transcription, DNA-templated, transcription, DNA-templated	integral component of membrane, membrane, nucleus	DNA binding
NAC	GRMZM2G068973	NAC23 NAC type transcription factor, partial	transcription, DNA-templated, regulation of transcription, DNA-templated	nucleus	DNA binding
NAC	GRMZM2G069047	secondary wall NAC transcription factor 2	regulation of transcription, DNA-templated, transcription, DNA-templated	nucleus	DNA binding
NAC	GRMZM2G074358	NAC domain transcription factor superfamily	regulation of transcription, DNA-templated, transcription, DNA-templated	nucleus	DNA binding
NAC	GRMZM2G077045	TPA: NAC domain transcription factor superfamily	regulation of transcription, DNA-templated, transcription, DNA-templated	nucleus	chromatin binding, DNA binding
NAC	GRMZM2G078954	NAC domain transcription factor superfamily	transcription, DNA-templated, regulation of transcription, DNA-templated	nucleus	DNA binding
NAC	GRMZM2G079632	TPA: NAC domain transcription factor superfamily	regulation of transcription, DNA-templated, transcription, DNA-templated	nucleus	DNA binding
NAC	GRMZM2G081930	NAC domain-containing 21 22	regulation of transcription, DNA-templated, transcription, DNA-templated	nucleus	DNA binding
NAC	GRMZM2G082709	NAC domain-containing 67-like	transcription, DNA-templated, regulation of transcription, DNA-templated	nucleus	DNA binding
NAC	GRMZM2G083347	NAC transcription factor NAM-1	regulation of transcription, DNA-templated, transcription, DNA-templated	nucleus	DNA binding
NAC	GRMZM2G086768	NAC domain transcription factor superfamily	transcription, DNA-templated, regulation of transcription, DNA-templated, DNA damage checkpoint, regulation of meiotic nuclear division, response to gamma radiation	nucleus	DNA binding, transcription factor activity, sequence-specific DNA binding
NAC	GRMZM2G091490	NAC domain-containing 43-like	transcription, DNA-templated, regulation of transcription, DNA-templated	nucleus	DNA binding
NAC	GRMZM2G092465	NAC domain transcription factor superfamily	regulation of transcription, DNA-templated, transcription, DNA-templated	nucleus	DNA binding
NAC	GRMZM2G094067	NAC domain-containing 78	regulation of transcription, DNA-templated, transcription, DNA-templated	nucleus	DNA binding
NAC	GRMZM2G099144	TPA: NAC domain transcription factor superfamily	regulation of transcription, DNA-templated, transcription, DNA-templated	nucleus	DNA binding
NAC	GRMZM2G100583	NAC domain-containing 68	regulation of transcription, DNA-templated, transcription, DNA-templated	nucleus	DNA binding
NAC	GRMZM2G100593	NAC domain transcription factor superfamily	transcription, DNA-templated, regulation of transcription, DNA-templated	nucleus	DNA binding
NAC	GRMZM2G104074	NAC domain-containing 76	transcription, DNA-templated, regulation of transcription, DNA-templated	nucleus	DNA binding
NAC	GRMZM2G104078	NAC domain transcription factor superfamily	regulation of transcription, DNA-templated, transcription, DNA-templated	nucleus	DNA binding
NAC	GRMZM2G104400	NAC domain transcription factor superfamily isoform 1	transcription, DNA-templated, regulation of transcription, DNA-templated	nucleus	DNA binding
NAC	GRMZM2G109627	NAC transcription factor NAM-B2-like	regulation of transcription, DNA-templated, transcription, DNA-templated	nucleus	DNA binding
NAC	GRMZM2G111770	NAC domain transcription factor superfamily	regulation of transcription, DNA-templated, transcription, DNA-templated	nucleus	DNA binding
NAC	GRMZM2G112548	transcription factor JUNGBRUNNEN 1-like	regulation of transcription, DNA-templated, transcription, DNA-templated	nucleus	DNA binding
NAC	GRMZM2G112681	NAC domain transcription factor superfamily	regulation of transcription, DNA-templated, transcription, DNA-templated	nucleus	DNA binding
NAC	GRMZM2G113950	NAC domain-containing 78	regulation of transcription, DNA-templated, transcription, DNA-templated	membrane, nucleus, integral component of membrane	DNA binding
NAC	GRMZM2G114850	NAC domain-containing 21 22 isoform X2	regulation of transcription, DNA-templated, transcription, DNA-templated	nucleus	DNA binding
NAC	GRMZM2G115721	NAC domain transcription factor superfamily	transcription, DNA-templated, regulation of transcription, DNA-templated	nucleus	DNA binding
NAC	GRMZM2G122615	TPA: NAC domain transcription factor superfamily	transcription, DNA-templated, regulation of transcription, DNA-templated	nucleus	DNA binding
NAC	GRMZM2G123246	NAC domain transcription factor superfamily	regulation of transcription, DNA-templated, transcription, DNA-templated	nucleus	DNA binding
NAC	GRMZM2G123667	NAC domain transcription factor superfamily	regulation of transcription, DNA-templated, transcription, DNA-templated	nucleus	DNA binding
NAC	GRMZM2G125777	NAC domain transcription factor superfamily	regulation of transcription, DNA-templated, transcription, DNA-templated	membrane, nucleus, integral component of membrane	DNA binding
NAC	GRMZM2G126817	NAC domain-containing 72	regulation of transcription, DNA-templated, transcription, DNA-templated	nucleus	DNA binding
NAC	GRMZM2G126936	NAC domain transcription factor superfamily	transcription, DNA-templated, regulation of transcription, DNA-templated	nucleus	DNA binding
NAC	GRMZM2G127379	NAC domain transcription factor superfamily	regulation of transcription, DNA-templated, transcription, DNA-templated	nucleus	DNA binding
NAC	GRMZM2G134073	NAC domain-containing 68	regulation of transcription, DNA-templated, transcription, DNA-templated	nucleus	DNA binding, transcription factor activity, sequence-specific DNA binding
NAC	GRMZM2G134687	NAC domain-containing 94	transcription, DNA-templated, regulation of transcription, DNA-templated	nucleus	DNA binding
NAC	GRMZM2G134717	NAC domain transcription factor superfamily	transcription, DNA-templated, regulation of transcription, DNA-templated	nucleus	DNA binding
NAC	GRMZM2G139700	CUP-SHAPED COTYLEDON 1	transcription, DNA-templated, regulation of transcription, DNA-templated	nucleus	DNA binding
NAC	GRMZM2G140901	NAC domain-containing 21 22-like	regulation of transcription, DNA-templated, transcription, DNA-templated	nucleus	DNA binding
NAC	GRMZM2G146380	CUP-SHAPED COTYLEDON 2-like isoform X2	regulation of transcription, DNA-templated, transcription, DNA-templated	nucleus	DNA binding
NAC	GRMZM2G147867	NAC transcription factor	transcription, DNA-templated, regulation of transcription, DNA-templated	nucleus	DNA binding
NAC	GRMZM2G152543	transcription factor JUNGBRUNNEN 1-like	regulation of transcription, DNA-templated, transcription, DNA-templated	nucleus	DNA binding
NAC	GRMZM2G154182	BEARSKIN1 isoform X1	–	–	–
NAC	GRMZM2G155816	NAC domain-containing 76-like	regulation of transcription, DNA-templated, transcription, DNA-templated	nucleus	DNA binding
NAC	GRMZM2G156977	NAC domain-containing 21 22	transcription, DNA-templated, regulation of transcription, DNA-templated	nucleus	DNA binding
NAC	GRMZM2G158204	MATE efflux family	drug transmembrane transport, regulation of transcription, DNA-templated, transcription, DNA-templated, transmembrane transport	integral component of membrane, membrane, nucleus	DNA binding, antiporter activity, drug transmembrane transporter activity
NAC	GRMZM2G159094	TPA: NAC domain transcription factor superfamily	–	–	–
NAC	GRMZM2G159500	NAC domain transcription factor superfamily	regulation of transcription, DNA-templated, transcription, DNA-templated	nucleus	DNA binding
NAC	GRMZM2G162739	TPA: NAC domain transcription factor superfamily	regulation of transcription, DNA-templated, transcription, DNA-templated	nucleus	DNA binding
NAC	GRMZM2G163251	TPA: NAC domain transcription factor superfamily	transcription, DNA-templated, regulation of transcription, DNA-templated	nucleus	DNA binding
NAC	GRMZM2G163841	NAC domain-containing 68-like	transcription, DNA-templated, regulation of transcription, DNA-templated	nucleus	DNA binding
NAC	GRMZM2G163843	no apical meristem	transcription, DNA-templated, regulation of transcription, DNA-templated	nucleus	DNA binding
NAC	GRMZM2G163914	NAC domain transcription factor superfamily	regulation of transcription, DNA-templated, transcription, DNA-templated	integral component of membrane, membrane, nucleus	DNA binding
NAC	GRMZM2G166721	TPA: NAC domain transcription factor superfamily isoform 1	regulation of transcription, DNA-templated, transcription, DNA-templated	nucleus	DNA binding
NAC	GRMZM2G167018	NAC domain-containing 21 22-like	transcription, DNA-templated, regulation of transcription, DNA-templated	nucleus	DNA binding
NAC	GRMZM2G167492	TIP isoform X1	transcription, DNA-templated, regulation of transcription, DNA-templated	membrane, integral component of membrane, nucleus	DNA binding
NAC	GRMZM2G171395	NAM (no apical meristem)	regulation of transcription, DNA-templated, transcription, DNA-templated	nucleus	DNA binding
NAC	GRMZM2G172264	NAC domain transcription factor superfamily	regulation of transcription, DNA-templated, transcription, DNA-templated	nucleus	DNA binding
NAC	GRMZM2G174070	NAC domain transcription factor superfamily isoform X1	transcription, DNA-templated, regulation of transcription, DNA-templated	nucleus	DNA binding
NAC	GRMZM2G176677	TPA: NAC domain transcription factor superfamily , partial	protein transport, small GTPase mediated signal transduction	intracellular	GTP binding
NAC	GRMZM2G178998	secondary wall NAC transcription factor 6	transcription, DNA-templated, regulation of transcription, DNA-templated	nucleus	DNA binding
NAC	GRMZM2G179049	TPA: NAC domain transcription factor superfamily	regulation of transcription, DNA-templated, transcription, DNA-templated	nucleus	DNA binding
NAC	GRMZM2G179885	TPA: NAC domain transcription factor superfamily isoform 1	regulation of transcription, DNA-templated, transcription, DNA-templated	nucleus	DNA binding
NAC	GRMZM2G180328	NAC domain transcription factor superfamily	transcription, DNA-templated, regulation of transcription, DNA-templated	nucleus	DNA binding
NAC	GRMZM2G181605	NAC transcription factor	regulation of transcription, DNA-templated, transcription, DNA-templated	nucleus	DNA binding
NAC	GRMZM2G312201	pentatricopeptide repeat-containing At1g09220, mitochondrial-like	–	–	–
NAC	GRMZM2G316840	TPA: NAC domain transcription factor superfamily	regulation of transcription, DNA-templated, transcription, DNA-templated	nucleus	DNA binding
NAC	GRMZM2G336533	NAC domain transcription factor superfamily	transcription, DNA-templated, regulation of transcription, DNA-templated	nucleus	DNA binding
NAC	GRMZM2G342647	NAC domain transcription factor superfamily	regulation of transcription, DNA-templated, transcription, DNA-templated	nucleus	chromatin binding, DNA binding
NAC	GRMZM2G347043	NAC1 transcription factor	regulation of transcription, DNA-templated, transcription, DNA-templated	nucleus	DNA binding
NAC	GRMZM2G354151	NAC domain-containing 7-like	transcription, DNA-templated, regulation of transcription, DNA-templated	nucleus	DNA binding
NAC	GRMZM2G379608	NAC domain transcription factor superfamily	transcription, DNA-templated, regulation of transcription, DNA-templated	nucleus	DNA binding
NAC	GRMZM2G386163	TPA: NAC domain transcription factor superfamily , partial	–	–	–
NAC	GRMZM2G389557	transcription factor JUNGBRUNNEN 1-like	regulation of transcription, DNA-templated, transcription, DNA-templated	nucleus	DNA binding
NAC	GRMZM2G393433	NAC domain transcription factor superfamily	regulation of transcription, DNA-templated, transcription, DNA-templated	nucleus	DNA binding
NAC	GRMZM2G406204	TPA: NAC domain transcription factor superfamily	regulation of transcription, DNA-templated, transcription, DNA-templated	nucleus	DNA binding
NAC	GRMZM2G430522	TPA: NAC domain transcription factor superfamily	–	–	–
NAC	GRMZM2G430849	NAC domain transcription factor isoform X1	–	–	–
NAC	GRMZM2G435824	NAC domain-containing 76	regulation of transcription, DNA-templated, transcription, DNA-templated	nucleus	DNA binding
NAC	GRMZM2G439903	NAC domain-containing 90-like	transcription, DNA-templated, regulation of transcription, DNA-templated	nucleus	DNA binding
NAC	GRMZM2G440219	NAC domain-containing 7-like	regulation of transcription, DNA-templated, transcription, DNA-templated	nucleus	DNA binding
NAC	GRMZM2G450445	TPA: NAC domain transcription factor superfamily	regulation of transcription, DNA-templated, transcription, DNA-templated	nucleus	DNA binding
NAC	GRMZM2G456568	NAC domain transcription factor superfamily isoform 1	transcription, DNA-templated, regulation of transcription, DNA-templated	nucleus	DNA binding
NAC	GRMZM2G459156	NAC domain transcription factor superfamily	regulation of transcription, DNA-templated, DNA topological change, transcription, DNA-templated	chromosome, nucleus, integral component of membrane, membrane	DNA topoisomerase type I activity, DNA binding
NAC	GRMZM2G465835	NAC domain transcription factor superfamily	transcription, DNA-templated, regulation of transcription, DNA-templated	nucleus	DNA binding
NAC	GRMZM2G475014	TPA: NAC domain transcription factor superfamily	–	–	–
NAC	GRMZM2G479980	TPA: NAC domain transcription factor superfamily	–	–	–
NAC	GRMZM5G803888	TPA: NAC domain transcription factor superfamily	–	–	–
NAC	GRMZM5G813651	NAC domain transcription factor superfamily isoform X1	transcription, DNA-templated, regulation of transcription, DNA-templated	nucleus	DNA binding
NAC	GRMZM5G832473	NAC domain-containing 90-like	transcription, DNA-templated, regulation of transcription, DNA-templated	nucleus	DNA binding
NAC	GRMZM5G857701	CUP-SHAPED COTYLEDON 3-like	transcription, DNA-templated, regulation of transcription, DNA-templated	nucleus	DNA binding
NAC	GRMZM5G885329	TPA: NAC domain transcription factor superfamily	–	–	–
NAC	GRMZM5G894234	NAC domain transcription factor superfamily , partial	transcription, DNA-templated, regulation of transcription, DNA-templated	nucleus	DNA binding
NAC	GRMZM5G898290	NAC domain NAC5 isoform X1	transcription, DNA-templated, regulation of transcription, DNA-templated	nucleus	DNA binding
NF-YA	GRMZM2G000686	CCAAT-HAP2 transcription factor, partial	regulation of transcription, DNA-templated	CCAAT-binding factor complex	transcription factor activity, sequence-specific DNA binding, DNA binding
NF-YA	GRMZM2G026157	LOC100282719 isoform X1	regulation of transcription, DNA-templated	CCAAT-binding factor complex	transcription factor activity, sequence-specific DNA binding, DNA binding
NF-YA	GRMZM2G037630	TPA: hypothetical protein ZEAMMB73_663208	regulation of transcription, DNA-templated	CCAAT-binding factor complex	transcription factor activity, sequence-specific DNA binding, DNA binding
NF-YA	GRMZM2G038303	nuclear transcription factor Y subunit A-3 isoform X1	regulation of transcription, DNA-templated	CCAAT-binding factor complex	transcription factor activity, sequence-specific DNA binding, DNA binding
NF-YA	GRMZM2G040349	nuclear transcription factor Y subunit A-3 isoform 1 isoform X1	regulation of transcription, DNA-templated	CCAAT-binding factor complex	transcription factor activity, sequence-specific DNA binding, DNA binding
NF-YA	GRMZM2G091964	nuclear transcription factor Y subunit A-1	regulation of transcription, DNA-templated	CCAAT-binding factor complex	DNA binding, transcription factor activity, sequence-specific DNA binding
NF-YA	GRMZM2G096016	nuclear transcription factor Y subunit A-10	regulation of transcription, DNA-templated	–	transcription factor activity, sequence-specific DNA binding
NF-YA	GRMZM2G104396	CCAAT-HAP2 transcription factor, partial	regulation of transcription, DNA-templated	CCAAT-binding factor complex	DNA binding, transcription factor activity, sequence-specific DNA binding
NF-YA	GRMZM2G126957	nuclear transcription factor Y subunit A-3	regulation of transcription, DNA-templated	CCAAT-binding factor complex	transcription factor activity, sequence-specific DNA binding, DNA binding
NF-YA	GRMZM2G165488	nuclear transcription factor Y subunit A-10 isoform 1	regulation of transcription, DNA-templated	–	transcription factor activity, sequence-specific DNA binding
NF-YA	GRMZM2G361842	LOC100284857 isoform X1	regulation of transcription, DNA-templated	CCAAT-binding factor complex	transcription factor activity, sequence-specific DNA binding, DNA binding
NF-YA	GRMZM2G582893	LOC100284857 isoform X1	regulation of transcription, DNA-templated	CCAAT-binding factor complex	DNA binding, transcription factor activity, sequence-specific DNA binding
NF-YA	GRMZM5G829103	nuclear transcription factor Y subunit A-10 isoform X1	regulation of transcription, DNA-templated	–	transcription factor activity, sequence-specific DNA binding
NF-YA	GRMZM5G853836	CCAAT-HAP2 transcription factor, partial	regulation of transcription, DNA-templated	CCAAT-binding factor complex	DNA binding, transcription factor activity, sequence-specific DNA binding
NF-YA	GRMZM5G857944	nuclear transcription factor Y subunit A-3 isoform X3	regulation of transcription, DNA-templated	–	transcription factor activity, sequence-specific DNA binding
NF-YA	GRMZM5G865626	nuclear transcription factor Y subunit A-3 isoform X1	regulation of transcription, DNA-templated	CCAAT-binding factor complex	transcription factor activity, sequence-specific DNA binding, DNA binding
NF-YB	GRMZM2G011789	nuclear transcription factor Y subunit B-6	regulation of transcription, DNA-templated	nucleus	protein heterodimerization activity, sequence-specific DNA binding
NF-YB	GRMZM2G064426	hypothetical protein ZEAMMB73_204841	regulation of transcription, DNA-templated	nucleus	protein heterodimerization activity, sequence-specific DNA binding
NF-YB	GRMZM2G146286	CCAAT1-Dr1 transcription factor	–	nucleus	protein heterodimerization activity
NF-YB	GRMZM2G147712	CCAAT-DR1 transcription factor, partial	–	nucleus	protein heterodimerization activity
NF-YB	GRMZM2G152822	nuclear transcription factor Y subunit B-4-like	–	nucleus	protein heterodimerization activity
NF-YB	GRMZM2G167576	CCAAT-DR1 transcription factor, partial	regulation of transcription, DNA-templated	nucleus	protein heterodimerization activity, sequence-specific DNA binding
NF-YB	GRMZM2G169884	CCAAT-HAP3 transcription factor, partial	–	nucleus	protein heterodimerization activity
NF-YB	GRMZM2G180947	nuclear transcription factor Y subunit B-3-like	regulation of transcription, DNA-templated	nucleus	protein heterodimerization activity, sequence-specific DNA binding
NF-YB	GRMZM2G303465	nuclear transcription factor Y subunit B-3	regulation of transcription, DNA-templated	nucleus	protein heterodimerization activity, sequence-specific DNA binding
NF-YB	GRMZM2G384528	nuclear transcription factor Y subunit B-3	regulation of transcription, DNA-templated	nucleus	protein heterodimerization activity, sequence-specific DNA binding
NF-YB	GRMZM2G444073	nuclear transcription factor Y subunit B-3-like	regulation of transcription, DNA-templated	nucleus	sequence-specific DNA binding, protein heterodimerization activity, transcription factor activity, sequence-specific DNA binding
NF-YB	GRMZM2G473152	nuclear transcription factor Y subunit B-1-like	regulation of transcription, DNA-templated	nucleus	transcription factor activity, sequence-specific DNA binding, protein heterodimerization activity, sequence-specific DNA binding
NF-YB	GRMZM2G478501	TPA: hypothetical protein ZEAMMB73_710921	regulation of transcription, DNA-templated	nucleus	protein heterodimerization activity, sequence-specific DNA binding
NF-YB	GRMZM2G480621	nuclear transcription factor Y subunit B-3-like	regulation of transcription, DNA-templated	nucleus	protein heterodimerization activity, sequence-specific DNA binding
NF-YB	GRMZM5G804893	CCAAT-DR1 transcription factor, partial	regulation of transcription, DNA-templated	nucleus	sequence-specific DNA binding, protein heterodimerization activity
NF-YB	GRMZM5G809663	nuclear transcription factor Y subunit B-4-like	–	–	protein heterodimerization activity
NF-YB	GRMZM5G866699	hypothetical protein ZEAMMB73_182225	–	nucleus	protein heterodimerization activity
WRKY	AC165171.2_FG002	TPA: WRKY DNA-binding domain superfamily	regulation of transcription, DNA-templated	–	transcription factor activity, sequence-specific DNA binding, sequence-specific DNA binding
WRKY	AC193630.3_FG003	WRKY DNA-binding domain superfamily	regulation of transcription, DNA-templated	–	transcription factor activity, sequence-specific DNA binding, sequence-specific DNA binding
WRKY	AC194362.3_FG003	TPA: WRKY DNA-binding domain superfamily	–	–	–
WRKY	AC198725.4_FG009	WRKY11 - superfamily of TFs having WRKY and zinc finger domains	regulation of transcription, DNA-templated	–	transcription factor activity, sequence-specific DNA binding, sequence-specific DNA binding
WRKY	AC205562.3_FG002	WRKY69 - superfamily of TFs having WRKY and zinc finger domains	regulation of transcription, DNA-templated	–	sequence-specific DNA binding, transcription factor activity, sequence-specific DNA binding, DNA binding
WRKY	AC208110.2_FG001	WRKY DNA-binding domain superfamily	regulation of transcription, DNA-templated	–	transcription factor activity, sequence-specific DNA binding, DNA binding, sequence-specific DNA binding
WRKY	AC209050.3_FG003	probable WRKY transcription factor 40	regulation of transcription, DNA-templated	–	transcription factor activity, sequence-specific DNA binding, sequence-specific DNA binding, DNA binding
WRKY	GRMZM2G006497	WRKY DNA-binding domain superfamily	regulation of transcription, DNA-templated	–	sequence-specific DNA binding, transcription factor activity, sequence-specific DNA binding, DNA binding
WRKY	GRMZM2G018721	probable WRKY transcription factor 48 isoform X2	regulation of transcription, DNA-templated	–	sequence-specific DNA binding, transcription factor activity, sequence-specific DNA binding
WRKY	GRMZM2G020254	WRKY DNA-binding domain superfamily	regulation of transcription, DNA-templated	–	DNA binding, transcription factor activity, sequence-specific DNA binding, sequence-specific DNA binding
WRKY	GRMZM2G024898	probable WRKY transcription factor 14	regulation of transcription, DNA-templated	–	transcription factor activity, sequence-specific DNA binding, sequence-specific DNA binding
WRKY	GRMZM2G025895	WRKY DNA-binding domain superfamily	regulation of transcription, DNA-templated	–	DNA binding, sequence-specific DNA binding, transcription factor activity, sequence-specific DNA binding
WRKY	GRMZM2G027972	probable WRKY transcription factor 34 isoform X1	regulation of transcription, DNA-templated	–	DNA binding, sequence-specific DNA binding, transcription factor activity, sequence-specific DNA binding
WRKY	GRMZM2G029282	WRKY DNA-binding domain superfamily	regulation of transcription, DNA-templated	–	sequence-specific DNA binding, transcription factor activity, sequence-specific DNA binding, DNA binding
WRKY	GRMZM2G029292	WRKY DNA-binding domain superfamily	regulation of transcription, DNA-templated	–	transcription factor activity, sequence-specific DNA binding, sequence-specific DNA binding, DNA binding
WRKY	GRMZM2G030272	WRKY55 - superfamily of TFs having WRKY and zinc finger domains	regulation of transcription, DNA-templated	–	transcription factor activity, sequence-specific DNA binding, sequence-specific DNA binding
WRKY	GRMZM2G031963	probable WRKY transcription factor 34	regulation of transcription, DNA-templated	–	DNA binding, sequence-specific DNA binding, transcription factor activity, sequence-specific DNA binding
WRKY	GRMZM2G034421	probable WRKY transcription factor 62 isoform X1	regulation of transcription, DNA-templated	–	DNA binding, sequence-specific DNA binding, transcription factor activity, sequence-specific DNA binding
WRKY	GRMZM2G036703	WRKY DNA-binding domain superfamily	regulation of transcription, DNA-templated	–	transcription factor activity, sequence-specific DNA binding, sequence-specific DNA binding, DNA binding
WRKY	GRMZM2G040298	WRKY DNA-binding domain superfamily	regulation of transcription, DNA-templated	–	sequence-specific DNA binding, transcription factor activity, sequence-specific DNA binding
WRKY	GRMZM2G048450	WRKY39v2 - superfamily of TFs having WRKY and zinc finger domains	regulation of transcription, DNA-templated	–	transcription factor activity, sequence-specific DNA binding, sequence-specific DNA binding
WRKY	GRMZM2G052671	TPA: WRKY DNA-binding domain superfamily isoform 1	regulation of transcription, DNA-templated	–	sequence-specific DNA binding, transcription factor activity, sequence-specific DNA binding
WRKY	GRMZM2G054125	WRKY transcription factor, partial	regulation of transcription, DNA-templated	–	transcription factor activity, sequence-specific DNA binding, DNA binding, sequence-specific DNA binding
WRKY	GRMZM2G057116	WRKY DNA-binding domain superfamily	regulation of transcription, DNA-templated	–	sequence-specific DNA binding, DNA binding, transcription factor activity, sequence-specific DNA binding
WRKY	GRMZM2G060918	WRKY DNA-binding domain superfamily	regulation of transcription, DNA-templated	–	sequence-specific DNA binding, transcription factor activity, sequence-specific DNA binding, DNA binding
WRKY	GRMZM2G061408	WRKY DNA-binding domain superfamily	regulation of transcription, DNA-templated	–	DNA binding, sequence-specific DNA binding, transcription factor activity, sequence-specific DNA binding
WRKY	GRMZM2G063216	WRKY46 - superfamily of TFs having WRKY and zinc finger domains	regulation of transcription, DNA-templated	–	transcription factor activity, sequence-specific DNA binding, DNA binding, sequence-specific DNA binding
WRKY	GRMZM2G063880	probable WRKY transcription factor 41 isoform X2	regulation of transcription, DNA-templated	–	transcription factor activity, sequence-specific DNA binding, sequence-specific DNA binding
WRKY	GRMZM2G070211	WRKY transcription factor 21 isoform X1	regulation of transcription, DNA-templated	–	transcription factor activity, sequence-specific DNA binding, sequence-specific DNA binding
WRKY	GRMZM2G071907	WRKY transcription factor	regulation of transcription, DNA-templated	–	transcription factor activity, sequence-specific DNA binding, sequence-specific DNA binding
WRKY	GRMZM2G073272	probable WRKY transcription factor 11	regulation of transcription, DNA-templated	–	sequence-specific DNA binding, transcription factor activity, sequence-specific DNA binding
WRKY	GRMZM2G083350	WRKY DNA-binding domain superfamily	regulation of transcription, DNA-templated	–	sequence-specific DNA binding, transcription factor activity, sequence-specific DNA binding
WRKY	GRMZM2G099593	probable WRKY transcription factor 70	regulation of transcription, DNA-templated	–	transcription factor activity, sequence-specific DNA binding, sequence-specific DNA binding
WRKY	GRMZM2G101405	probable WRKY transcription factor 51	regulation of transcription, DNA-templated	–	transcription factor activity, sequence-specific DNA binding, sequence-specific DNA binding
WRKY	GRMZM2G102583	TPA: WRKY DNA-binding domain superfamily	regulation of transcription, DNA-templated	–	sequence-specific DNA binding, transcription factor activity, sequence-specific DNA binding
WRKY	GRMZM2G105140	WRKY transcription factor 22-like	regulation of transcription, DNA-templated	–	sequence-specific DNA binding, transcription factor activity, sequence-specific DNA binding
WRKY	GRMZM2G106560	probable WRKY transcription factor 45	regulation of transcription, DNA-templated	–	sequence-specific DNA binding, transcription factor activity, sequence-specific DNA binding
WRKY	GRMZM2G111354	probable WRKY transcription factor 75	regulation of transcription, DNA-templated	–	transcription factor activity, sequence-specific DNA binding, sequence-specific DNA binding, DNA binding
WRKY	GRMZM2G111711	probable WRKY transcription factor 40	regulation of transcription, DNA-templated	–	sequence-specific DNA binding, transcription factor activity, sequence-specific DNA binding, DNA binding
WRKY	GRMZM2G123387	WRKY36 - superfamily of TFs having WRKY and zinc finger domains	regulation of transcription, DNA-templated, anthocyanin-containing compound biosynthetic process	–	transcription factor activity, sequence-specific DNA binding, sequence-specific DNA binding
WRKY	GRMZM2G125653	WRKY DNA-binding	regulation of transcription, DNA-templated	–	transcription factor activity, sequence-specific DNA binding, DNA binding, sequence-specific DNA binding
WRKY	GRMZM2G127064	probable WRKY transcription factor 53	regulation of transcription, DNA-templated	–	transcription factor activity, sequence-specific DNA binding, sequence-specific DNA binding
WRKY	GRMZM2G130854	TPA: WRKY DNA-binding domain superfamily	regulation of transcription, DNA-templated	–	transcription factor activity, sequence-specific DNA binding, sequence-specific DNA binding
WRKY	GRMZM2G137802	probable phosphatase 2C 50	protein dephosphorylation	–	protein serine/threonine phosphatase activity, catalytic activity
WRKY	GRMZM2G138683	WRKY DNA-binding domain superfamily	regulation of transcription, DNA-templated	–	transcription factor activity, sequence-specific DNA binding, sequence-specific DNA binding, DNA binding
WRKY	GRMZM2G139815	WRKY74 - superfamily of TFs having WRKY and zinc finger domains	regulation of transcription, DNA-templated	–	sequence-specific DNA binding, transcription factor activity, sequence-specific DNA binding
WRKY	GRMZM2G141299	TPA: WRKY DNA-binding domain superfamily	regulation of transcription, DNA-templated	–	transcription factor activity, sequence-specific DNA binding, sequence-specific DNA binding
WRKY	GRMZM2G143204	WRKY DNA-binding domain superfamily isoform 1	regulation of transcription, DNA-templated	–	transcription factor activity, sequence-specific DNA binding, sequence-specific DNA binding
WRKY	GRMZM2G143765	WRKY DNA-binding domain superfamily	regulation of transcription, DNA-templated	–	sequence-specific DNA binding, transcription factor activity, sequence-specific DNA binding, DNA binding
WRKY	GRMZM2G145554	WRKY DNA-binding domain superfamily	regulation of transcription, DNA-templated	–	transcription factor activity, sequence-specific DNA binding, sequence-specific DNA binding, DNA binding
WRKY	GRMZM2G147880	WRKY transcription factor 21	regulation of transcription, DNA-templated	–	sequence-specific DNA binding, transcription factor activity, sequence-specific DNA binding
WRKY	GRMZM2G148087	TPA: WRKY DNA-binding domain superfamily	regulation of transcription, DNA-templated	–	transcription factor activity, sequence-specific DNA binding, sequence-specific DNA binding
WRKY	GRMZM2G148561	WRKY25 - superfamily of TFs having WRKY and zinc finger domains	regulation of transcription, DNA-templated	–	transcription factor activity, sequence-specific DNA binding, sequence-specific DNA binding, DNA binding
WRKY	GRMZM2G149219	WRKY DNA-binding domain superfamily isoform X1	regulation of transcription, DNA-templated	–	transcription factor activity, sequence-specific DNA binding, DNA binding, sequence-specific DNA binding
WRKY	GRMZM2G149683	WRKY transcription factor 22-like	regulation of transcription, DNA-templated	–	DNA binding, transcription factor activity, sequence-specific DNA binding, sequence-specific DNA binding
WRKY	GRMZM2G151407	TPA: WRKY DNA-binding domain superfamily	regulation of transcription, DNA-templated	–	transcription factor activity, sequence-specific DNA binding, sequence-specific DNA binding
WRKY	GRMZM2G151444	WRKY DNA-binding domain superfamily	regulation of transcription, DNA-templated	–	sequence-specific DNA binding, transcription factor activity, sequence-specific DNA binding
WRKY	GRMZM2G151763	WRKY DNA-binding domain superfamily	regulation of transcription, DNA-templated	–	sequence-specific DNA binding, transcription factor activity, sequence-specific DNA binding
WRKY	GRMZM2G156529	WRKY DNA-binding domain superfamily	regulation of transcription, DNA-templated	–	sequence-specific DNA binding, transcription factor activity, sequence-specific DNA binding, DNA binding
WRKY	GRMZM2G158328	WRKY DNA binding domain containing	regulation of transcription, DNA-templated	–	transcription factor activity, sequence-specific DNA binding, sequence-specific DNA binding
WRKY	GRMZM2G161411	WRKY DNA-binding domain superfamily	regulation of transcription, DNA-templated	–	transcription factor activity, sequence-specific DNA binding, DNA binding, sequence-specific DNA binding
WRKY	GRMZM2G163054	WRKY DNA-binding domain superfamily	regulation of transcription, DNA-templated	–	transcription factor activity, sequence-specific DNA binding, sequence-specific DNA binding
WRKY	GRMZM2G163418	WRKY transcription factor, partial	regulation of transcription, DNA-templated	–	transcription factor activity, sequence-specific DNA binding, sequence-specific DNA binding
WRKY	GRMZM2G164082	TPA: WRKY DNA-binding domain superfamily	regulation of transcription, DNA-templated	–	sequence-specific DNA binding, transcription factor activity, sequence-specific DNA binding
WRKY	GRMZM2G169149	WRKY62 - superfamily of TFs having WRKY and zinc finger domains	regulation of transcription, DNA-templated	–	sequence-specific DNA binding, transcription factor activity, sequence-specific DNA binding
WRKY	GRMZM2G169564	probable WRKY transcription factor 62 isoform X2	regulation of transcription, DNA-templated	–	transcription factor activity, sequence-specific DNA binding, sequence-specific DNA binding, DNA binding
WRKY	GRMZM2G169966	WRKY70 - superfamily of TFs having WRKY and zinc finger domains	regulation of transcription, DNA-templated	–	transcription factor activity, sequence-specific DNA binding, sequence-specific DNA binding
WRKY	GRMZM2G171428	WRKY DNA-binding domain superfamily	regulation of transcription, DNA-templated	–	DNA binding, transcription factor activity, sequence-specific DNA binding, sequence-specific DNA binding
WRKY	GRMZM2G173680	WRKY DNA-binding domain superfamily isoform 1	regulation of transcription, DNA-templated	–	transcription factor activity, sequence-specific DNA binding, sequence-specific DNA binding
WRKY	GRMZM2G176489	probable WRKY transcription factor 72	regulation of transcription, DNA-templated	–	transcription factor activity, sequence-specific DNA binding, sequence-specific DNA binding
WRKY	GRMZM2G304573	probable WRKY transcription factor 72	regulation of transcription, DNA-templated	–	sequence-specific DNA binding, DNA binding, transcription factor activity, sequence-specific DNA binding
WRKY	GRMZM2G324999	WRKY69 - superfamily of TFs having WRKY and zinc finger domains	regulation of transcription, DNA-templated	–	sequence-specific DNA binding, transcription factor activity, sequence-specific DNA binding
WRKY	GRMZM2G327349	probable WRKY transcription factor 47 isoform X1	regulation of transcription, DNA-templated	–	transcription factor activity, sequence-specific DNA binding, sequence-specific DNA binding
WRKY	GRMZM2G354384	probable WRKY transcription factor 40	–	–	–
WRKY	GRMZM2G366795	WRKY DNA-binding domain superfamily	regulation of transcription, DNA-templated	–	transcription factor activity, sequence-specific DNA binding, sequence-specific DNA binding
WRKY	GRMZM2G377217	probable WRKY transcription factor 12	regulation of transcription, DNA-templated	–	transcription factor activity, sequence-specific DNA binding, DNA binding, sequence-specific DNA binding
WRKY	GRMZM2G381378	probable WRKY transcription factor 70	regulation of transcription, DNA-templated	–	transcription factor activity, sequence-specific DNA binding, sequence-specific DNA binding
WRKY	GRMZM2G382350	probable WRKY transcription factor 64	regulation of transcription, DNA-templated	–	transcription factor activity, sequence-specific DNA binding, sequence-specific DNA binding
WRKY	GRMZM2G383594	probable WRKY transcription factor 35	regulation of transcription, DNA-templated	–	transcription factor activity, sequence-specific DNA binding, sequence-specific DNA binding
WRKY	GRMZM2G398506	TPA: WRKY DNA-binding domain superfamily	regulation of transcription, DNA-templated	–	sequence-specific DNA binding, transcription factor activity, sequence-specific DNA binding
WRKY	GRMZM2G400559	probable WRKY transcription factor 63	regulation of transcription, DNA-templated	–	transcription factor activity, sequence-specific DNA binding, sequence-specific DNA binding
WRKY	GRMZM2G401521	WRKY DNA-binding domain superfamily	regulation of transcription, DNA-templated	membrane, integral component of membrane	transcription factor activity, sequence-specific DNA binding, sequence-specific DNA binding
WRKY	GRMZM2G408462	probable WRKY transcription factor 9	regulation of transcription, DNA-templated	–	transcription factor activity, sequence-specific DNA binding, sequence-specific DNA binding
WRKY	GRMZM2G411766	probable WRKY transcription factor 54	regulation of transcription, DNA-templated	–	sequence-specific DNA binding, DNA binding, transcription factor activity, sequence-specific DNA binding
WRKY	GRMZM2G414315	probable WRKY transcription factor 58	regulation of transcription, DNA-templated	–	transcription factor activity, sequence-specific DNA binding, sequence-specific DNA binding, DNA binding
WRKY	GRMZM2G425430	TPA: WRKY DNA-binding domain superfamily	–	–	–
WRKY	GRMZM2G432583	probable WRKY transcription factor 38	regulation of transcription, DNA-templated	–	DNA binding, sequence-specific DNA binding, transcription factor activity, sequence-specific DNA binding
WRKY	GRMZM2G441031	probable WRKY transcription factor 62	regulation of transcription, DNA-templated	–	transcription factor activity, sequence-specific DNA binding, sequence-specific DNA binding, DNA binding
WRKY	GRMZM2G448605	WRKY DNA-binding domain superfamily	regulation of transcription, DNA-templated	–	sequence-specific DNA binding, transcription factor activity, sequence-specific DNA binding
WRKY	GRMZM2G449681	WRKY53 - superfamily of TFs having WRKY and zinc finger domains	regulation of transcription, DNA-templated	–	transcription factor activity, sequence-specific DNA binding, sequence-specific DNA binding, DNA binding
WRKY	GRMZM2G451035	probable WRKY transcription factor 70	regulation of transcription, DNA-templated	–	sequence-specific DNA binding, transcription factor activity, sequence-specific DNA binding, DNA binding
WRKY	GRMZM2G453571	WRKY DNA-binding domain superfamily	regulation of transcription, DNA-templated	–	transcription factor activity, sequence-specific DNA binding, sequence-specific DNA binding
WRKY	GRMZM2G461648	probable WRKY transcription factor 23	regulation of transcription, DNA-templated	–	DNA binding, transcription factor activity, sequence-specific DNA binding, sequence-specific DNA binding
WRKY	GRMZM2G468056	WRKY DNA-binding domain superfamily	regulation of transcription, DNA-templated	–	DNA binding, sequence-specific DNA binding, transcription factor activity, sequence-specific DNA binding
WRKY	GRMZM2G475984	probable WRKY transcription factor 48	regulation of transcription, DNA-templated	–	transcription factor activity, sequence-specific DNA binding, sequence-specific DNA binding
WRKY	GRMZM2G501775	TPA: WRKY DNA-binding domain superfamily	–	–	–
WRKY	GRMZM2G516301	WRKY DNA-binding domain superfamily	regulation of transcription, DNA-templated	–	transcription factor activity, sequence-specific DNA binding, sequence-specific DNA binding, DNA binding
WRKY	GRMZM2G549512	WRKY transcription factor 4	regulation of transcription, DNA-templated	–	transcription factor activity, sequence-specific DNA binding, sequence-specific DNA binding, DNA binding
WRKY	GRMZM5G812272	WRKY DNA-binding domain superfamily	regulation of transcription, DNA-templated	–	transcription factor activity, sequence-specific DNA binding, DNA binding, sequence-specific DNA binding
WRKY	GRMZM5G816457	WRKY DNA-binding domain superfamily isoform 1	regulation of transcription, DNA-templated	–	sequence-specific DNA binding, transcription factor activity, sequence-specific DNA binding
WRKY	GRMZM5G823157	probable WRKY transcription factor 14	regulation of transcription, DNA-templated	–	transcription factor activity, sequence-specific DNA binding, sequence-specific DNA binding
WRKY	GRMZM5G863420	probable WRKY transcription factor 50	regulation of transcription, DNA-templated	–	transcription factor activity, sequence-specific DNA binding, sequence-specific DNA binding
WRKY	GRMZM5G871347	WRKY transcription factor 6-like	–	–	–
WRKY	GRMZM5G880069	WRKY DNA-binding domain superfamily isoform 1	regulation of transcription, DNA-templated	–	transcription factor activity, sequence-specific DNA binding, sequence-specific DNA binding
