# Supplementary material for: Structural, Functional, and Evolutionary Characterization of Major Drought Transcription Factors Families in Maize
Source: Front Chem. 2018 May 23;6:177. doi: 10.3389/fchem.2018.00177 (PMC5974147; doi:10.3389/fchem.2018.00177)
Supplement: Supplementary file 3 [file Table_3.XLSX]

## Sheet: Supplementary Table S4(A)
Supplementary Table S3 (A): Description of top five conserved motifs with their sequence features and base width.
Gene Family	Motif	Motif width	Best possible match
AP2	1	39	KYIYLGTFDTQEEAARAYDIAAIKFRGLNAVTNFDISNY
	2	28	FRQRSSIYRGVTRHRWTGRWEAHLWDCN
	3	39	ELKEMKNMTKEEFVAILRRKSSGFSRGVSIYRGVTRHHC
	4	28	KQVYLGGYDTEEKAARAYDLAAIKYWGP
	5	60	TPPPKPVDAAAETFSMFSSSDEADAGGGAEAAAGPRKFVMEIHMEEHHPRCNATAPTGRV
ARF	1	60	FCKTLTASDTSTHGGFSVPRRCAEKCFPPLDYSQQPPWQELVAKDLHGNEWKFRHIYRGQ
	2	41	PKRHLLTTGWSVFVNAKRLVAGDSIIFMRGENGELCVGIRR
	3	39	CVCRELWHACAGPLVCLPRVGSLVYYFPQGHIEQVEAST
	4	39	MHIGVLAAAAHAAATNSMFTIYYNPRASPSEFIIPYAKY
	5	32	WPNSKWRNLKVRWDEPTAIERPNRVSPWEIEP
bHLH	1	31	ERKRREKINERFYELQSLVPNCNKMDKKSML
	2	28	DEIINYIKFLQRQVKFLEMKNEWCNCEI
	3	20	KDYIHVRARRGQATDPHSIA
	4	38	VMIRICCERRPGVLVRLCRALEELRLRVVHTNVTTFGG
	5	55	RKQHEAAAEHVDEELGAMKEMMYRIAAMQPVDIDPETVKKPRRRNVRISEDPQSV
bZIP	1	39	QKRMISNRESARRSRERKQAYIEELERKVQHLQTENTEL
	2	60	SAQLTFLQRDTTGLTTENNELKIRIQAMEQQKILKDALNEALKKEIQRLKIITGQMTNMC
	3	60	IVDDCMAHYDEIFRLKCVAAKADVFHVISGMWKTPAERCFLWIGGFRPSEVLKILIPHLE
	4	39	LRQQTLHQMHRILTTRQAARCFLAIHDYFHRLRTLSSLW
	5	39	PLTEQQIMGICNLQQSSQQAEDALSQGMEKLHQSLAETI
C2H2	1	38	YWIALSPRTLWPPNYYVCEYCGKGFQRYQNLQMHMWSH
	2	38	LKDFTIIKKHYCRKHGEKKWKCDRCNKRYAVQSDWKAH
	3	23	RHWCCICGTEFSRKQSLIGHMRF
	4	20	RKRVYVCPEPCCVHHDPPRA
	5	21	PHMSATALLQKAAQMGATTSS
ERF	1	27	YRGVRQRPWGKWVAEIRDPNKKTRIWL
	2	21	GTFDTAEEAARAYDVAAFCIR
	3	20	GRKAKLNFPDEIHSLPHPAT
	4	39	PPVPEMQKLDFSEAPWDESESFHLRKYPSWEIDWDSILS
	5	28	RTKFFETRHPVYRGVRRHHHNGRWVCEI
GATA	1	28	HCNTTKTPQWRTGPLGPKTLCNACGIRY
	2	37	KSGRLFPEYRPAASPTFVISIHSNSHRKVMEMRRQKE
	3	50	NNYSDHQTADLDFMDEFYIPYEELAELEWLSNYMDDSYSDMPNYKKLKHI
	4	55	YNNNIDYPHRVVSLMRFREKRKERNFDKKIRYIMRKEVFLRMNFNKGQFVDQKYK
	5	48	QQQQNNEEVTGEVQDMAWNQLTLSFQRQVYQFDKVLMEEEQAVLLLMI
GRAS	1	39	NIIACEGADRVERHETYKQWQARMQMAGFRQVPLNPDIV
	2	27	IHIIDFGIMQGFQWPTLIQALATRPGG
	3	28	FFLTRFREALFYYSAMFDMLDATFPRDS
	4	28	KGYVIEEDNGWLLLGWKGRILYWVSAWR
	5	28	AYQLFYEICPFFKFAHFTANQAILEAFK
HD-zip	1	39	RQVKVWFQNRRARWKTKQTEHDCEYLKRCCDKLTCENMR
	2	39	GKKKYHRHTKEQIQFLERFFKECNKLDPKQKQQLARQLG
	3	39	IPGGYNGTIQLMYMEFYVPSPLVPTREFWFLRYCKQNED
	4	33	IRCCMLPSGCLIQDMPNGYCKVTWVEHMEYDDW
	5	40	SGSYVVYAPVDVPAMNVVMNGGDPDYIPLLPSGFAILPDG
HSF	1	60	VVWDPHEFARDLLPKYFKHNNFSSFVRQLNTYGFRKIDPDRWEFANECFLRGQKHLLCNI
	2	28	PFLTKTYQMVDDPATDHVISWGDDNNSF
	3	39	LMEENVRLRQEQQTISWQMQQMWKRCQNMEQRQQQMMAF
	4	39	WHRMERSMGKFMRKFRLPDNAKVDKISAACENGVLTVTV
	5	58	AIVMQNPDFLNQLVQQNEMSKWWIDAINKKRRFPIDEGGPYDDSETSSLDEQIIQYC
MYB	1	39	EEDLIIHLHALWGNRWSKIARHLPGRTDNEIKNYWNTHI
	2	28	AGLNRCGKSCRLRWINYLRPDIKRGNFT
	3	23	KKGPWTPEEDEKLVNYIQKHGHG
	4	28	NIIRNFVRTRTPTQIASHWQKYFIRVTK
	5	60	IPPYAPPPYAPPPYGVPPYAPYAPPPYGAPHPYAPPTYGAPPPVAPLSVGSENQAEENPV
NAC	1	39	GEKEWYFFCPRDRKYPNGTRTNRATGSGYWKATGKDKPI
	2	29	IGMKKTLVFYRGRAPKGVKTNWIMHEYRL
	3	38	LPPGFRFHPTDEELICHYLRRKVAGKRIPHDIIIEVDL
	4	20	ENESQQKDEWVVCRVFKKKN
	5	39	ICYTHPQKLPGVKQDGSVSHFFHRTFKAYNTGTRKRRCI
NFY-A	1	58	PIYVNAKQYHAILRRRQTRAKAEAENKLVKGRKPYLHESRHWHAMKRARGTGGRFLNT
	2	55	ICTPSSDAAGASAASQDRGCLPSVGFRPTANFSDQGGGGSKLVVNGMQQRVSTIR
	3	28	YGGHTIMHPQLVGMTNAGLPLPTDPIEE
	4	28	KQLQEQNQQYQPVTGSMCQKTIGNPIID
	5	57	DEHTSTQSDNDEDHGKDNQDTMKPVLSLGKEGSAFLAPKIDYNPSFACIPYTADAYY
NFY-B	1	28	QECVSEFISFITSEASDKCQREKRKTIN
	2	33	DDIIWAMTTLGFEDYVEPLKIYLNKYRETEGDK
	3	28	FLPIANISRIMKKALPPNAKISKDAKET
	4	21	QHGVYNQGMGYMQPQYHNGDI
	5	60	KFTRIEMTEEEAVAEQQRMFAEARARMNNGAPKPKEPEQEPPQQPQAQPQLQLHTEPQQP
WRKY	1	28	LDDGYQWRKYGQKVIKNNPYPRSYYRCT
	2	39	HKGCPVRKHVERCRDDPKMVITTYEGEHNHPWPPARNAM
	3	60	EDGYNWRKYGQKQVKGSENPRSYYKCTHPNCPVKKKVERSLDGQITEIIYKGTHNHPKPQ
	4	28	RCHCIKNKKERKKREPRIVFQTRSEVDI
	5	28	CPAKKQVEWDNNDHPPLFIVTYYNEHTC

## Sheet: Supplementary Table S4(B)
Supplementary Table S3 (B): Description of top five conserved motifs with their sequence features and base width
Gene Family	Motif	Motif width	Best possible match
AP2	1	60	GCAAAGGCGTACGACATCGCGGCGATCAAGTTCCGCGGCCTCAACGCCGTCACCAACTTC
	2	60	TACCGCGGCGTCACCAGGCACAGGTGGACGGGGAGGTATGAGGCGCACCTGTGGGACAAC
	3	59	TATGACAACGAGGAGAAGGCTGCAAGGGCTTATGACCTGGCAGCTCTTAAGTACTGGGG
	4	60	CACCAGTACGGGAGATGGGAGGCGAGGATTGGGCGGGTCTTCGGCAACAAGTACCTCTAC
	5	60	CTGAGAAGGAAGAGCAGTGGCTTCTCCAGAGGCGCTTCCAAGTACAGAGGAGTCACAAGG
ARF	1	60	TGGAAGTTCCGCCACATCTATCGAGGTCAGCCAAGGAGGCATCTGCTGACCACTGGTTGG
	2	60	TTCTGCAAGACGCTGACTGCATCCGACACCAGCACCCATGGCGGCTTCTCTGTGCCGCGC
	3	60	AGTGTTTTTGTCAACGCAAAGAGGCTCGTTGCTGGGGACTCCGTCATCTTTATGAGGGGT
	4	60	TGCCGCCGGTGGGCAGCCTGGTCTACTACTTCCCGCAGGGCCACATCGAGCAGGTGGAGG
	5	60	TGCCACGTCGTCAACGTCAACCTCCAGGCTGATGCGGAGACTGACGAGGTGTACGCCCAG
bHLH	1	60	GAGCGGAAGCGGAGGGAGAAGATCAACGAGAGGTTCAACGTGCTGCAGGACCTCGTCCCC
	2	60	AACAAGATGGACAAGGCGTCCATGCTGGACGAGGCCATCGACTACGTCAAGTAGCTGCAG
	3	60	TCGTCGCCGAGCTGGAGGAGCTCCACCTCGACATGCTCCACGTCAACGTCACCTCCGTCG
	4	59	AAGGACTACATCCATGTCCGGGCGAGGCGCGGCCAGGCCACTGACAGCCACAGCCTCGC
	5	55	CGAGGACGACGGCGCCGGCGGCGGCGGCGGCGCCGCGGCCGCGGCGTCGGTGGCG
bZIP	1	60	AACAGGGAGTCTGCGCGGAGGTCCAGGGTGAGGAAGCAGGCGTACATCGAGGAGCTGGAG
	2	55	GAGAACAAGGAGCTGAAGATGCAGCTGCAGGCGCTGGAGCAGCAGGAGAAGCTGC
	3	39	GAGGACAAGGAGCAGAAGAGGCAGAAGAGGATGCTGTCG
	4	60	GACGTCGTCCACCTCCTCGCCGGCGTCTGCGACCTCGCCGCCGACCGCGGCTTCGTCGGC
	5	60	AAGGTGCAGATTCTGCAGACAGAGGCCACTACACTGTCAGCACAGCTGACATTGCTGCAG
C2H2	1	60	TTCGTGTGCAAGTTCTGCGGCAAGGGGTTCAACTCCTACCAGGCGCTGGGGGGGCACAAG
	2	60	GCTGCGCCAAGCGCTACGCCGTGCAGTCCGACTGGAAGGCGCACGACAAGAACTGCGGCA
	3	60	CGCGCGCTCGGCGACCTCACGGGGATCAAGAAGCACTTCTGCCGCAAGCACGGCGAGAAG
	4	60	GCACTAGTGCTGCGTCTGCGGCACCGTCTTCTCCAGGAGGCAGACGCTCGTCGGCCACAT
	5	59	CGAAGGCGCTGCGGAAGCGGGTGTACGTGTGCCCCGAGCCGAGGTGCGTGCACCACAAC
ERF	1	60	TCTGGCTCGGCACCTTCGACACCGCCGAGGAGGCCGCGCGCGCCTACGACGACGCCGCGC
	2	60	GCAGTACCGCGGCGTGCGGCAGCGGCCGTGGGGCAAGTGGGTGGCGGAGATCCGGGACCC
	3	39	TCAGCATCCGCGGCGCCAACGCCAAGCTCAACTTCCCCG
	4	60	TCGACGACGACGACGCCGCCGAGCTCGACGACGTCCTCGACGACGCCGCGGACGCCGCGG
	5	60	TTATAATTTTTTTTTTTTTGTTTTTTTTTTATATATTAAAAATATTTATATTTTTATTAT
GATA	1	60	GACGCCGCAGTGGCGGACGGGGCCGCTGGGCCCCAAGACGCTGTGCAACGCGTGCGGCGT
	2	60	CTGCTGCCGGAGTACCGGCCGGCGGCGAGCCCCACCTTCGTGCTGTCGAAGCACTCCAAC
	3	54	TCGCACCGCAAGGTGATGGAGCTGCGCCGCAAGAAGGAGGGCAACGTCCACCAC
	4	60	CGAGGAAGTGGAGGAGCTGGAGTGGCTGTCCAAGTTCGTGGACGACGACTTCTTGGAGCT
	5	39	GGAGGACGAGAGGCGGTGCATCCACTGCGACACCACGAA
GRAS	1	60	CTTCGTGACGCGGTTCATGGAGGCGCTCTACTACTACTCGGCGCTGTTCGACTCGCTGGA
	2	60	AAGGTCCACATCGTCGACTTCGACATCAAGCACGGCTTCCAGTGGCCGTCGCTGATCCAG
	3	60	CGAGGTCTGCCCCTTCTTCAAGTTCGCCTACTTCACCGCCAACCAGGCCATCCTGGAGGC
	4	60	AACGTCATCGCCTGCGAGGGCGCGGACCGGGTGGAGCGGCACGAGACGTTCAAACAGTGG
	5	60	GATGACGGCTGGCTCTTGCTGGGCTGGAAGGGGCGGATGCTCTTCTCCGTGTCGGCATGG
HD-zip	1	60	CTGGGCCTGCAGCCGCGGCAGGTGGAGGTCTGGTTCCAGAACCGGCGCGCCCGGATGAAG
	2	60	AAGAAGAAGCTGCGGCTCACCAAGGAGCAGGTCCAGGTGCTGGAGGAGATCTTCAAGGAG
	3	60	AAGCAGATGGAGCAGGACTACGAGCTGCTGAAGCGCTAGTACGACAAGCTCAGCGACGAG
	4	39	ACATGCTGGAGCCGGAGCAGAAGGCGGAGCTGGCGCGGG
	5	57	AACCAGCGGCTGCAGAAGGAGCTGGAGGAGCTGCTGGCGCTGAAGGCGGTGGTCCAG
HSF	1	60	CTTCAAGCACAACAACTTCTCCAGCTTCGTCCGCCAGCTCAACACCTACGGTTTCAGGAA
	2	60	TTCCTGACCAAGACGTACGAGATGGTGGACGACCCGGCCACGGACGACGTCATCTCGTGG
	3	60	GGTTGATCCGGACAGGTGGGAGTTCGCGAACGAGTACTTCCTGAGAGGCCAGAAGCACCT
	4	60	CGGCAACAGCTTCGTCGTGTGGGACCCGCCCGAGTTCGCGCGCGACCTCCTCCCCAAGTA
	5	59	GTTGGAGGAGGAGATCGAGCGGCTGAAGAGGGAGAAGACCATGCTGGTGGCGGAGCTGG
MYB	1	60	TGGTCCATGATCGCGGCGCACCTGCCGGGGCGGACGGACAACGAGATCAAGAACTACTGG
	2	60	TGCGGCAAGAGCTGCCGGCTGCGGTGGATCAACTACCTCCGGCCGGACCTCAAGCGCGGC
	3	60	GAAGGGGCCGTGGACGCCGGAGGAGGACGAGATGCTCGTGGACTACATCCAGAAGCACGG
	4	60	AACTTCACCGAGGAGGAGGAGGAGCTCATCATCGACCTCCACGCCCTGCTCGGCAACAGG
	5	39	CGACGGCAGCTGGAGCTCGCTGCCCAAGAACGCCGGGCT
NAC	1	60	TGCCGCCGGGGTTCCGGTTCCACCCCACGGACGAGGAGCTGGTCGTCTACTACCTCAGCA
	2	60	CTACCAGGGCAGGGCGCCCAAGGGCGACAAGACCGACTGGATCATGCACGAGTACCGCCT
	3	60	GGAGTGGTACTTCTTCAGCCCCAGGGACCGCAAGTACCCGAACGGCACGCGCACCAACCG
	4	60	CGCCACCGCGGCCGGGTACTGGAAGGCCACGGGCAAGGACAAGCCCATCTACACCGCCGG
	5	60	GACATCATCGCCGAGGTCGACCTCTACAAGTTCGAGCCATGGGATCTCCCAGAGAAGGCG
NFY-A	1	60	GCCATATCTCCATGAGTCACGGCATCTGCATGCCATGAAGCGGGCCCGAGGATCAGGAGG
	2	60	ATATATGTGAATGCAAAGCAATACCATGCCATCCTAAGGCGGCGGCAATCACGTGCTAAA
	3	39	CGCTTCCTCAACACAAAGAAACATGACCAGGAGCAGAAC
	4	60	TCCCCAGCTAGATGGAATAACTAACACTCGGGTACCATTGCCTATCGAACCAGCAGAAGA
	5	20	AGGCAATTCATTCTTGGCTT
NFY-B	1	60	ACGCCAAGATCTCCAAGGACGCCAAGGAGACCATGCAGGAGTGCGTGTCCGAGTTCATCA
	2	60	AAGACCATCAACGGCGACGACATGCTCTGGGCCATGAGTACGCTCGGCTTCGAGGACTAC
	3	60	GAGCAGGACCGGTTCCTGCCCATCGCCAACATCAGCCGCATCATGAAGCAGGCGCTGCCG
	4	39	TTCATCACCAGCGAGGCCAGCGACAAGTGCCAGAGGGAG
	5	50	GTCGAGCCCCTCAAGATCTACCTCCACAAGTACCGCGAGGTCGAGGGCGA
WRKY	1	60	TGGAGGAAGTACGGCCAGAAGGTCATCAAGGGCACCCCGTACCCAAGGAGCTACTACAGG
	2	60	GTGAGGAAGCAGGTGGAGCGGTCCTCCGACGACCCGACCATGGTGATCATCACCTACGAG
	3	60	GAGCCGCGGGTCGTGTTCCAGACGAGGAGCGAGGTCGACATCCTGGACGACGGCTACCGG
	4	53	GCCGGTGGTGGAGGAGATGAGCCAGGTGAAGGAGCTGGTGAAGCAGCTGGAGG
	5	54	GGCGAGCACAACCACGCCCTGCCGCCGGCGCCCAACGCCCTCGCCGGCACCACC
