# Supplementary material for: Structural, Functional, and Evolutionary Characterization of Major Drought Transcription Factors Families in Maize
Source: Front Chem. 2018 May 23;6:177. doi: 10.3389/fchem.2018.00177 (PMC5974147; doi:10.3389/fchem.2018.00177)
Supplement: Supplementary file 4 [file Table_4.XLSX]

## Sheet: CRE_numbers
Supplementary Table S4: Commonly identified repeats of cis-regulatory elements across each of the 15 TF families in maize.
Consensus sequence	AP2	ARF	BHLH	bZIP	C2H2	ERF	GATA	GRAS	HD-Zip	HSF	Myb	NAC	NFY-A	NFY-B	WRKY	Total
DOFCOREZM	29	38	162	107	96	141	28	59	47	33	225	104	13	16	70	1168
POLASIG3	29	35	152	100	92	132	27	59	43	32	211	101	11	15	67	1106
DRE1COREZMRAB17	22	34	135	100	91	131	26	57	45	31	203	95	10	15	64	1059
ANAERO1CONSENSUS	26	32	130	95	83	133	25	46	43	26	198	86	11	14	63	1011
DRECRTCOREAT	17	25	109	88	59	94	20	43	30	32	165	69	8	11	56	826
ANAERO3CONSENSUS	21	19	98	65	77	98	22	43	37	26	152	74	9	11	51	803
TATAPVTRNALEU	20	25	105	73	68	105	20	41	28	22	159	66	10	14	47	803
MYBPZM	22	23	90	78	62	86	18	36	31	23	142	70	10	7	42	740
ABREBZMRAB28	16	24	92	77	54	94	20	38	32	22	143	58	9	12	47	738
ARECOREZMGAPC4	11	23	84	68	58	87	14	41	33	20	137	62	8	11	42	699
OCTAMOTIF2	14	22	71	67	53	89	12	38	29	23	130	69	8	12	46	683
ABREAZMRAB28	15	13	85	65	41	89	16	35	25	25	126	50	8	11	37	641
GCAACREPEATZMZEIN	14	24	70	67	53	75	18	32	31	17	134	59	6	9	31	640
INTRONLOWER	8	12	59	42	43	69	12	32	22	12	93	48	7	6	37	502
MYBPLANT	11	9	40	55	39	51	12	15	25	12	95	35	5	5	32	441
QELEMENTZMZM13	8	14	45	45	36	54	6	20	18	12	88	32	3	6	23	410
SPHZMC1	8	11	38	33	25	51	15	26	14	11	66	34	2	5	31	370
MNF1ZMPPC1	5	8	39	35	23	42	6	16	11	8	68	22	2	5	20	310
C1MOTIFZMBZ2	6	6	39	22	22	30	9	13	9	4	56	20	5	4	12	257
INTRONUPPER	8	6	34	27	22	36	4	15	8	6	45	23	3	1	17	255
-300MOTIFZMZEIN	5	7	29	29	21	30	4	10	13	6	43	30	2	2	15	246
GCBP2ZMGAPC4	3	8	16	15	10	24	6	11	10	7	41	16	2	5	14	188
OPAQUE2ZMB32	2	3	22	17	17	20	6	9	9	8	33	11	4	2	16	179
-314MOTIFZMSBE1	3	5	20	19	16	18	1	11	7	6	32	13	2	3	12	168
IDRSZMFER1	1	3	16	25	12	15	2	5	11	10	32	19	1	3	7	162
OCSENHANMOTIFAT	4	1	27	11	14	20	7	5	10	3	28	16	1	4	11	162
RYREPEAT4	1	3	14	10	19	16	3	9	9	4	27	18	0	1	10	144
ANAEROBICCISZMGAPC4	2	5	15	14	7	18	6	6	7	6	24	14	1	2	7	134
