# Supplementary material for: Structural, Functional, and Evolutionary Characterization of Major Drought Transcription Factors Families in Maize
Source: Front Chem. 2018 May 23;6:177. doi: 10.3389/fchem.2018.00177 (PMC5974147; doi:10.3389/fchem.2018.00177)
Supplement: Supplementary file 5 [file Table_5.XLSX]

## Sheet: Sheet1
Supplementary Table 5: List of different drought-related transcription factor families identified in maize as well as other crops
TF Family	Gene name	Crop	Function	References
AREB/ABF	AREB1, AREB2/ABF4 and ABF3	Arabidopsis thaliana	ABA-mediated signalling	Fujita et al., 2005; Yoshida et al., 2015
AP2/ERF	SodERF3	Saccharum officinarum L. cv Ja60-5	plant development, stomatal regulation	Trujillo et al., 2008
	GmERF3, GmDREB2A;2	Glycine max		Zhang et al., 2009; Mizoi et al., 2013
	AtDREB1A, DREB1/CBF, AtDREB2A	Arabidopsis thaliana		de Paiva Rolla et al., 2014; Paul et al., 2015; Engels et al., 2013
	OsDREB1F, OsDREB2A	Oryza sativa		Wang et al., 2008; Cui et al., 2011
	VrDREB2A	Vigna radiata		Chen et al., 2016
	TaDREB2 and TaDREB3	Triticum aestivum		Morran et al., 2011
NAC	SNAC1, SNAC2, OsNAC5, OsNAC6, SNAC3	Oryza sativa	plant development, defense, hormone signaling, ROS scavenging	Hu et al., 2006; Song et al., 2011; Nakashima et al., 2007
	TaNAC2, TaNAC69	Triticum aestivum		Mao et al., 2012; Xue et al., 2011
	GmNAC20	Glycine max		Hao et al., 2011
	GhNAC2, GhNAC4, GhNAC6	Gossypium hirsutum		Meng et al., 2009
	ATAF1, AtNAC019, AtNAC055,AtNAC072	Arabidopsis thaliana		Lu et al., 2007; He et al., 2005; Tran et al., 2004
bZIP	GmbZIP44, GmbZIP62, GmbZIP78, GmbZIP132, GmbZIP1	Glycine max	ABA-dependent pathways, ROS scavenging	Liao et al., 2008; Gao et al., 2011
	ABF1, ABF2, ABF4	Arabidopsis thaliana		Choi et al., 2000
	OsbZIP23, OsAREB1, OsbZIP16	Oryza sativa		Xiang et al., 2008; Jin et al., 2010; Chen et al., 2012
	Wlib19	Triticum aestivum		Kobayashi et al., 2008
	ZmbZIP17	Zea mays		Jia et al., 2009
	SlAREB	Solanum lycopersicum		Hsieh et al., 2010
	HvDRF1	Hordeum vulgare		Xue and Loveridge, 2004
HD-zip	Multiple HD-Zip genes	Glycine max	plat growth and development, ABA-mediated signalling	Chen et al., 2014
Zinc finger	OsTZF1	Oryza sativa	defense, osmoregulation	Jan et al., 2013
	ABP9	Arabidopsis thaliana		Zhang et al. 2008
	DgZFP2	Dendronthema grandiform		Liu et al., 2012
MYB	TaMYB33, TaPIMP1	Triticum aestivum	ABA signalling, ROS detoxication and scavenging	Qin et al., 2012; Liu et al., 2011
	AtMYB2, MYB15, AtMYB60, AtMYB96	Arabidopsis thaliana		Abe et al., 2003; Agarawal et al., 2006; Ding et al., 2009; Cominelli et al., 2005
	GmMYB177	Glycine max		Liao et al., 2008c
	OsMYB3R-2	Oryza sativa		Dai et al., 2007
	TaMYB30	Triticum aestivum		Zhang et al., 2012
DREB/CBF	DREB2A, CBF4	Arabidopsis thaliana	ABA-independent signalling	Liu et al., 1998; Haake et al., 2002
	OsDREB1C, OsDREB1F, OsDREB2A	Oryza sativa		Dubouzet et al., 2003; Wang et al., 2008;
	TaDREB1, WDREB2	Triticum aestivum		Shen et al., 2003a; Egawa et al., 2006
	HvDRF1, HvDREB1	Hordeum vulgare		Xue ad Loveridge 2004; Xu et al., 2009
	ZmDREB2A, ZmDREB1, ZmDREB2	Zea mays		Qin et al., 2007; Liu et al., 1998
	SbDREB2	Sorghum bicolor		Bihani et al., 2011
	GmDREBa, GmDREBb, GmDREBc, GmDREB2	Glycine max		Li et al., 2005; Chen et al., 2007
WRKY	OsWRKY45, OsWRKY11	Oryza sativa	defense	Qiu and Yu, 2009; Wu et al., 2009
	GmWRKY54, GmWRKY21	Glycine max		Zhou et al., 2008
	TaWRKY2, TaWRKY19	Triticum aestivum		Niu et al., 2012
ARF	OsARF/OsIAA	Oryza sativa	growth and development	Jain et al., 2009
bHLH	AtAIB	Arabidopsis thaliana	ABA-mediated signalling	Rahie et al. 2010
NF-Y (A, B)	AtNF-YB1	Arabidopsis thaliana	Stomatal regulation	Nelson et al., 2007
	ZmNF-YB2	Zea mays		Nelson et al., 2007
References
Fujita, Y. (2005). AREB1 Is a Transcription Activator of Novel ABRE-Dependent ABA Signaling That Enhances Drought Stress Tolerance in Arabidopsis. Plant Cell Online 17, 3470–3488. doi:10.1105/tpc.105.035659.
Yoshida, T., Fujita, Y., Maruyama, K., Mogami, J., Todaka, D., Shinozaki, K., et al. (2015). Four Arabidopsis AREB/ABF transcription factors function predominantly in gene expression downstream of SnRK2 kinases in abscisic acid signalling in response to osmotic stress. Plant, Cell Environ. 38, 35–49. doi:10.1111/pce.12351.
Trujillo, L. E., Sotolongo, M., Menéndez, C., Ochogavía, M. E., Coll, Y., Hernández, I., et al. (2008). SodERF3, a novel sugarcane ethylene responsive factor (ERF), enhances salt and drought tolerance when overexpressed in tobacco plants. Plant Cell Physiol. 49, 512–525. doi:10.1093/pcp/pcn025.
Zhang, L., Chia, J. M., Kumari, S., Stein, J. C., Liu, Z., Narechania, A., et al. (2009). A genome-wide characterization of microRNA genes in maize. PLoS Genet. 5. doi:10.1371/journal.pgen.1000716.
Mizoi, J., Ohori, T., Moriwaki, T., Kidokoro, S., Todaka, D., Maruyama, K., et al. (2013). GmDREB2A;2, a Canonical DEHYDRATION-RESPONSIVE ELEMENT-BINDING PROTEIN2-Type Transcription Factor in Soybean, Is Posttranslationally Regulated and Mediates Dehydration-Responsive Element-Dependent Gene Expression. Plant Physiol. 161, 346–361. doi:10.1104/pp.112.204875.
de Paiva Rolla, A. A., de Fátima Corrêa Carvalho, J., Fuganti-Pagliarini, R., Engels, C., do Rio, A., Marin, S. R. R., et al. (2014). Phenotyping soybean plants transformed with rd29A:AtDREB1A for drought tolerance in the greenhouse and field. Transgenic Res. 23, 75–87. doi:10.1007/s11248-013-9723-6.
Paul, S., Gayen, D., Datta, S. K., and Datta, K. (2015). Dissecting root proteome of transgenic rice cultivars unravels metabolic alterations and accumulation of novel stress responsive proteins under drought stress. Plant Sci. 234, 133–143. doi:10.1016/j.plantsci.2015.02.006.
Engels, C., Fuganti-Pagliarini, R., Marin, S. R. R., Marcelino-Guimarães, F. C., Oliveira, M. C. N., Kanamori, N., et al. (2013). Introduction of the rd29A:AtDREB2A ca gene into soybean (Glycine max L. Merril) and its molecular characterization in leaves and roots during dehydration. Genet. Mol. Biol. 36, 556–565. doi:10.1590/S1415-47572013000400015.
Cui, M., Zhang, W., Zhang, Q., Xu, Z., Zhu, Z., Duan, F., et al. (2011). Induced over-expression of the transcription factor OsDREB2A improves drought tolerance in rice. Plant Physiol. Biochem. 49, 1384–1391. doi:10.1016/j.plaphy.2011.09.012.
Wang, Q., Guan, Y., Wu, Y., Chen, H., Chen, F., and Chu, C. (2008). Overexpression of a rice OsDREB1F gene increases salt, drought, and low temperature tolerance in both Arabidopsis and rice. Plant Mol. Biol. 67, 589–602. doi:10.1007/s11103-008-9340-6.
Chen, H., Liu, L., Wang, L., Wang, S., and Cheng, X. (2016). VrDREB2A, a DREB-binding transcription factor from Vigna radiata, increased drought and high-salt tolerance in transgenic Arabidopsis thaliana. J. Plant Res. 129, 263–273. doi:10.1007/s10265-015-0773-0.
Morran, S., Eini, O., Pyvovarenko, T., Parent, B., Singh, R., Ismagul, A., et al. (2011). Improvement of stress tolerance of wheat and barley by modulation of expression of DREB/CBF factors. Plant Biotechnol. J. 9, 230–249. doi:10.1111/j.1467-7652.2010.00547.x.
Hu, H., Dai, M., Yao, J., Xiao, B., Li, X., Zhang, Q., et al. (2006). Over expressing a NAM, ATAF, and CUC (NAC) transcription factor enhances drought resistance and salt tolerance in rice. PNAS 103, 12987–12992. doi:10.1073/pnas.0604882103.
Song, S. Y., Chen, Y., Chen, J., Dai, X. Y., and Zhang, W. H. (2011). Physiological mechanisms underlying OsNAC5-dependent tolerance of rice plants to abiotic stress. Planta 234, 331–345. doi:10.1007/s00425-011-1403-2.
Nakashima, K., Tran, L. S. P., Van Nguyen, D., Fujita, M., Maruyama, K., Todaka, D., et al. (2007). Functional analysis of a NAC-type transcription factor OsNAC6 involved in abiotic and biotic stress-responsive gene expression in rice. Plant J. 51, 617–630. doi:10.1111/j.1365-313X.2007.03168.x.
Fang, Z., Zhang, X., Gao, J., Wang, P., Xu, X., Liu, Z., et al. (2015). A Buckwheat (Fagopyrum esculentum) DRE-Binding transcription factor gene, FeDREB1, enhances freezing and drought tolerance of transgenic Arabidopsis. Plant Mol. Biol. Rep. 33, 1510–1525. doi: 10.1007/s11105-015-0851-4
Mao, X., Zhang, H., Qian, X., Li, A., Zhao, G., and Jing, R. (2012). TaNAC2, a NAC-type wheat transcription factor conferring enhanced multiple abiotic stress tolerances in Arabidopsis. J. Exp. Bot. 63, 2933–2946. doi:10.1093/jxb/err462.
Xue, G. P., Way, H. M., Richardson, T., Drenth, J., Joyce, P. A., and McIntyre, C. L. (2011). Overexpression of TaNAC69 leads to enhanced transcript levels of stress up-regulated genes and dehydration tolerance in bread wheat. Mol. Plant 4, 697–712. doi:10.1093/mp/ssr013.
Hao, Y.-J., Wei, W., Song, Q.-X., Chen, H.-W., Zhang, Y.-Q., Wang, F., et al. (2011). Soybean NAC transcription factors promote abiotic stress tolerance and lateral root formation in transgenic plants. Plant J. 68, 302–313. doi:10.1111/j.1365-313X.2011.04687.x.
Liao, Y., Zou, H. F., Wei, W., Hao, Y. J., Tian, A. G., Huang, J., et al. (2008). Soybean GmbZIP44, GmbZIP62 and GmbZIP78 genes function as negative regulator of ABA signaling and confer salt and freezing tolerance in transgenic Arabidopsis. Planta 228, 225–240. doi:10.1007/s00425-008-0731-3.
Gao, S. Q., Chen, M., Xu, Z. S., Zhao, C. P., Li, L., Xu, H. jun, et al. (2011). The soybean GmbZIP1 transcription factor enhances multiple abiotic stress tolerances in transgenic plants. Plant Mol. Biol. 75, 537–553. doi:10.1007/s11103-011-9738-4.
Choi, H. I., Hong, J. H., Ha, J. O., Kang, J. Y., and Kim, S. Y. (2000). ABFs, a family of ABA-responsive element binding factors. J. Biol. Chem. 275, 1723–1730. doi:10.1074/jbc.275.3.1723.
Xiang, Y., Tang, N., Du, H., Ye, H., and Xiong, L. (2008). Characterization of OsbZIP23 as a Key Player of the Basic Leucine Zipper Transcription Factor Family for Conferring Abscisic Acid Sensitivity and Salinity and Drought Tolerance in Rice. Plant Physiol. 148, 1938–1952. doi:10.1104/pp.108.128199.
Jin, X. F., Xiong, A. S., Peng, R. H., Liu, J. G., Gao, F., Chen, J. M., et al. (2010). OsAREB1, an ABRE-binding protein responding to ABA and glucose, has multiple functions in Arabidopsis. BMB Rep. 43, 34–39. doi:10.5483/BMBRep.2010.43.1.034.
Chen, H., Li, Z., and Xiong, L. (2012). A plant microRNA regulates the adaptation of roots to drought stress. FEBS Lett. 586, 1742–1747. doi:10.1016/j.febslet.2012.05.013.
Kobayashi, F., Maeta, E., Terashima, A., Kawaura, K., Ogihara, Y., and Takumi, S. (2008). Development of abiotic stress tolerance via bZIP-type transcription factor LIP19 in common wheat. J. Exp. Bot. 59, 891–905. doi:10.1093/jxb/ern014.
Jia, Z., Lian, Y., Zhu, Y., He, J., Cao, Z., and Wang, G. (2009). Cloning and characterization of a putative transcription factor induced by abiotic stress in Zea mays. J. Biotechnol. 8, 6764–6771.
Hsieh, T. H., Li, C. W., Su, R. C., Cheng, C. P., Sanjaya, Tsai, Y. C., et al. (2010). A tomato bZIP transcription factor, SlAREB, is involved in water deficit and salt stress response. Planta 231, 1459–1473. doi:10.1007/s00425-010-1147-4.
Xue, G. P., and Loveridge, C. W. (2004). HvDRF1 is involved in abscisic acid-mediated gene regulation in barley and produces two forms of AP2 transcriptional activators, interacting preferably with a CT-rich element. Plant J. 37, 326–339. doi:10.1046/j.1365-313X.2003.01963.x.
Chen, Y., Hao, X., and Cao, J. (2014). Small auxin upregulated RNA (SAUR) gene family in maize: Identification, evolution, and its phylogenetic comparison with Arabidopsis, rice, and sorghum. J. Integr. Plant Biol. 56, 133–150. doi:10.1111/jipb.12127.
Jan, A., Maruyama, K., Todaka, D., Kidokoro, S., Abo, M., Yoshimura, E., et al. (2013). OsTZF1, a CCCH-Tandem Zinc Finger Protein, Confers Delayed Senescence and Stress Tolerance in Rice by Regulating Stress-Related Genes. Plant Physiol. 161, 1202–1216. doi:10.1104/pp.112.205385.
Liu, Z., Kumari, S., Zhang, L., Zheng, Y., and Ware, D. (2012). Characterization of mirnas in response to short-term waterlogging in three inbred lines of Zea mays. PLoS One 7. doi:10.1371/journal.pone.0039786.
Qin, Y., Wang, M., Tian, Y., He, W., Han, L., and Xia, G. (2012). Over-expression of TaMYB33 encoding a novel wheat MYB transcription factor increases salt and drought tolerance in Arabidopsis. Mol. Biol. Rep. 39, 7183–7192. doi:10.1007/s11033-012-1550-y.
Liu, Y., Jiang, H. Y., Chen, W. J., Qian, Y. X., Ma, Q., Cheng, B. J., et al. (2011). Genome-wide analysis of the auxin response factor (ARF) gene family in maize (Zea mays). Plant Growth Regul. 63, 225–234. doi:DOI 10.1007/s10725-010-9519-0.
Dubouzet, J. G., Sakuma, Y., Ito, Y., Kasuga, M., Dubouzet, E. G., Miura, S., et al. (2003). OsDREB genes in rice, Oryza sativa L., encode transcription activators that function in drought , high salt and cold responsive gene expression. Plant J. 33, 751–763.
Lu, P. L., Chen, N. Z., An, R., Su, Z., Qi, B. S., Ren, F., et al. (2007). A novel drought-inducible gene, ATAF1, encodes a NAC family protein that negatively regulates the expression of stress-responsive genes in Arabidopsis. Plant Mol. Biol. 63, 289–305. doi:10.1007/s11103-006-9089-8.
He, X. J., Mu, R. L., Cao, W. H., Zhang, Z. G., Zhang, J. S., and Chen, S. Y. (2005). AtNAC2, a transcription factor downstream of ethylene and auxin signaling pathways, is involved in salt stress response and lateral root development. Plant J. 44, 903–916. doi:10.1111/j.1365-313X.2005.02575.x.
Abe, H. (2003). Arabidopsis AtMYC2 (bHLH) and AtMYB2 (MYB) Function as Transcriptional Activators in Abscisic Acid Signaling. PLANT CELL ONLINE 15, 63–78. doi:10.1105/tpc.006130.
Agarwal, P. K., Agarwal, P., Reddy, M. K., and Sopory, S. K. (2006). Role of DREB transcription factors in abiotic and biotic stress tolerance in plants. Plant Cell Rep. 25, 1263–1274. doi:10.1007/s00299-006-0204-8.
Ding, D., Zhang, L., Wang, H., Liu, Z., Zhang, Z., and Zheng, Y. (2009). Differential expression of miRNAs in response to salt stress in maize roots. Ann. Bot. 103, 29–38. doi:10.1093/aob/mcn205.
Cominelli, E., Galbiati, M., Vavasseur, A., Conti, L., Sala, T., Vuylsteke, M., et al. (2005). A guard-cell-specific MYB transcription factor regulates stomatal movements and plant drought tolerance. Curr. Biol. 15, 1196–1200. doi:10.1016/j.cub.2005.05.048.
Dai, X., Xu, Y., Ma, Q., Xu, W., Wang, T., Xue, Y., et al. (2007). Overexpression of an R1R2R3 MYB gene, OsMYB3R-2, increases tolerance to freezing, drought, and salt stress in transgenic Arabidopsis. Plant Physiol. 143, 1739–51. doi:10.1104/pp.106.094532.
Haake, V. (2002). Transcription Factor CBF4 Is a Regulator of Drought Adaptation in Arabidopsis. Plant Physiol. 130, 639–648. doi:10.1104/pp.006478.
Shen, Y. G., Zhang, W. K., He, S. J., Zhang, J. S., Liu, Q., and Chen, S. Y. (2003). An EREBP/AP2-type protein in Triticum aestivum was a DRE-binding transcription factor induced by cold, dehydration and ABA stress. Theor. Appl. Genet. 106, 923–930. doi:10.1007/s00122-002-1131-x.
Egawa, C., Kobayashi, F., Ishibashi, M., Nakamura, T., Nakamura, C., and Takumi, S. (2006). Differential regulation of transcript accumulation and alternative splicing of a DREB2 homolog under abiotic stress conditions in common wheat. Genes Genet. Syst. 81, 77–91. doi:10.1266/ggs.81.77.
Xu, Z.-S., Ni, Z.-Y., Li, Z.-Y., Li, L.-C., Chen, M., Gao, D.-Y., et al. (2009). Isolation and functional characterization of HvDREB1—a gene encoding a dehydration-responsive element binding protein in Hordeum vulgare. J. Plant Res. 122, 121–130. doi:10.1007/s10265-008-0195-3.
Qin, F., Kakimoto, M., Sakuma, Y., Maruyama, K., Osakabe, Y., Tran, L. S. P., et al. (2007). Regulation and functional analysis of ZmDREB2A in response to drought and heat stresses in Zea mays L. Plant J. 50, 54–69. doi:10.1111/j.1365-313X.2007.03034.x.
Bihani, P., Char, B., and Bhargava, S. (2011). Transgenic expression of sorghum DREB2 in rice improves tolerance and yield under water limitation. J. Agric. Sci. 149, 95–101. doi:10.1017/S0021859610000742.
Li, X. P., Tian, A. G., Luo, G. Z., Gong, Z. Z., Zhang, J. S., and Chen, S. Y. (2005). Soybean DRE-binding transcription factors that are responsive to abiotic stresses. Theor. Appl. Genet. 110, 1355–1362. doi:10.1007/s00122-004-1867-6.
Chen, M., Wang, Q. Y., Cheng, X. G., Xu, Z. S., Li, L. C., Ye, X. G., et al. (2007). GmDREB2, a soybean DRE-binding transcription factor, conferred drought and high-salt tolerance in transgenic plants. Biochem. Biophys. Res. Commun. 353, 299–305. doi:10.1016/j.bbrc.2006.12.027.
Qiu, Y., and Yu, D. (2009). Over-expression of the stress-induced OsWRKY45 enhances disease resistance and drought tolerance in Arabidopsis. Environ. Exp. Bot. 65, 35–47. doi:10.1016/j.envexpbot.2008.07.002.
Zhou, Q. Y., Tian, A. G., Zou, H. F., Xie, Z. M., Lei, G., Huang, J., et al. (2008). Soybean WRKY-type transcription factor genes, GmWRKY13, GmWRKY21, and GmWRKY54, confer differential tolerance to abiotic stresses in transgenic Arabidopsis plants. Plant Biotechnol. J. 6, 486–503. doi:10.1111/j.1467-7652.2008.00336.x.
Jain, D., Roy, N., and Chattopadhyay, D. (2009). CaZF, a plant transcription factor functions through and parallel to HOG and calcinerium pathways in Saccharomyces cerevisiae to provide osmotolerance. PLoS One 4. doi:10.1371/journal.pone.0005154.
Wu, X., Shiroto, Y., Kishitani, S., Ito, Y., and Toriyama, K. (2009). Enhanced heat and drought tolerance in transgenic rice seedlings overexpressing OsWRKY11 under the control of HSP101 promoter. Plant Cell Rep. 28, 21–30. doi:10.1007/s00299-008-0614-x.
Nelson, D. E., Repetti, P. P., Adams, T. R., Creelman, R. A., Wu, J., Warner, D. C., et al. (2007). Plant nuclear factor Y (NF-Y) B subunits confer drought tolerance and lead to improved corn yields on water-limited acres. Proc. Natl. Acad. Sci. 104, 16450–16455. doi:10.1073/pnas.0707193104.
Rahaie, M., Xue, G. P., Naghavi, M. R., Alizadeh, H., and Schenk, P. M. (2010). A MYB gene from wheat (Triticum aestivum L.) is up-regulated during salt and drought stresses and differentially regulated between salt-tolerant and sensitive genotypes. Plant Cell Rep. 29, 835–844. doi:10.1007/s00299-010-0868-y.
Niu, C. F., Wei, W., Zhou, Q. Y., Tian, A. G., Hao, Y. J., Zhang, W. K., et al. (2012). Wheat WRKY genes TaWRKY2 and TaWRKY19 regulate abiotic stress tolerance in transgenic Arabidopsis plants. Plant, Cell Environ. 35, 1156–1170. doi:10.1111/j.1365-3040.2012.02480.x.
Zhang, Z., Lin, H., Shen, Y., Gao, J., Xiang, K., Liu, L., et al. (2012). Cloning and characterization of miRNAs from maize seedling roots under low phosphorus stress. Mol. Biol. Rep. 39, 8137–8146. doi:10.1007/s11033-012-1661-5.
Meng, C., Cai, C., Zhang, T., and Guo, W. (2009). Characterization of six novel NAC genes and their responses to abiotic stresses in Gossypium hirsutum L. Plant Sci. 176, 352–359. doi:10.1016/j.plantsci.2008.12.003.

## Sheet: Sheet2
Fujita, Y., Fujita, M., Satoh, R., Maruyama, K., Parvez, M. M., Seki, M., et al. (2005). AREB1 is a transcription activator of novel ABREdependent ABA signaling that enhances drought stress tolerance in Arabidopsis. Plant Cell 17, 3470–3488. doi: 10.1105/tpc.105.035659
Yoshida, T., Fujita, Y., Maruyama, K., Mogami, J., Todaka, D., Shinozaki, K., et al. (2015). Four Arabidopsis AREB/ABF transcription factors function predominantly in gene expression downstream of SnRK2 kinases in abscisic acid signalling in response to osmotic stress. Plant Cell Environ. 38, 35–49. doi: 10.1111/pce.12351
Trujillo, L. E., Sotolongo, M., Menendez, C., Ochogava, M. E., Coll, Y., Hernandez, I., et al. (2008). SodERF3, a novel sugarcane ethylene responsive factor (ERF), enhances salt and drought tolerance when overexpressed in tobacco plants. Plant Cell Physiol. 49, 512–515. doi: 10.1093/pcp/pcn025
Zhang, G., Chen, M., Li, L., Xu, Z., Chen, X., Guo, J., et al. (2009). Overexpression of the soybean GmERF3 gene, an AP2/ERF type transcription factor for increased tolerances to salt, drought and diseases in transgenic tobacco. J. Expt. Bot. 60, 3781–3796. doi: 10.1093/jxb/erp214
Mizoi, J., Ohori, T., Moriwaki, T., Kidokoro, S., Todaka, D., Maruyama, K., et al. (2013). GmDREB2A; 2, a canonical DEHYDRATION-RESPONSIVE ELEMENT-BINDING PROTEIN2-type transcription factor in soybean, is posttranslationally regulated and mediates dehydration-responsive element-dependent gene expression. Plant Physiol. 161, 346–361. doi: 10.1104/pp.112.204875
de Paiva Rolla, A. A., de Fátima Corrêa Carvalho, J., Fuganti-Pagliarini, R., Engels, C., do Rio, A., Marin, S. R., et al. (2014). Phenotyping soybean plants transformed with rd29A:AtDREB1A for drought tolerance in the greenhouse and field. Transgenic Res. 23, 75–87. doi: 10.1007/s11248-013-9723-6
Paul, S., Gayen, D., Datta, S. K., and Datta, K. (2015). Dissecting root proteome of transgenic rice cultivars unravels metabolic alterations and accumulation of novel stress responsive proteins under drought stress. Plant Sci. 234, 133–143. doi: 10.1016/j.plantsci.2015.02.006
Engels, C., Fuganti-Pagliarini, R., Marin, S. R., Marcelino-Guimarães, F. C., Oliveira, M. C., Kanamori, N., et al. (2013). Introduction of the rd29A:AtDREB2A CA gene into soybean (Glycine max L. Merril) and its molecular characterization in leaves and roots during dehydration. Genet. Mol. Biol. 36, 556–565. doi: 10.1590/S1415-47572013000400015
Cui, M., Zhang, W., Zhang, Q., Xu, Z., Zhu, Z., Duan, F., et al. (2011). Induced over-expression of the transcription factor OsDREB2A improves drought tolerance in rice. Plant Physiol. Biochem. 49, 1384–1391. doi: 10.1016/j.plaphy.2011.09.012
Wang, Q., Guan, Y., Wu, Y., Chen, H., Chen, F., and Chu, C. (2008). Overexpression of a rice OsDREB1F gene increases salt, drought, and low temperature tolerance in both Arabidopsis and rice. Plant Mol. Biol. 67, 589– 602. doi: 10.1007/s11103-008-9340-6
Chen, H., Liu, L., Wang, L., Wang, S., and Cheng, X. (2016). VrDREB2A, a DREBbinding transcription factor from Vigna radiata, increased drought and highsalt tolerance in transgenic Arabidopsis thaliana. J. Plant Res. 129, 263–273. doi: 10.1007/s10265-015-0773-0
Morran, S., Eini, O., Pyvovarenko, T., Parent, B., Singh, R., Ismagul, A., et al. (2011). Improvement of stress tolerance of wheat and barley by modulation of expression of DREB/CBF factors. Plant Biotechnol. J. 9, 230–249. doi: 10.1111/j.1467-7652.2010.00547.x
Hu, H., Dai, M., Yao, J., Xiao, B., Li, X., Zhang, Q., et al. (2006). Overexpressing a NAM, ATAF, and CUC (NAC) transcription factor enhances drought resistance and salt tolerance in rice. Proc. Natl. Acad. Sci. U.S.A. 103, 12987–12992. doi: 10.1073/pnas.0604882103
Song, S. Y., Chen, Y., Chen, J., Dai, X. Y., and Zhang, W. H. (2011). Physiological mechanisms underlying OsNAC5-dependent tolerance of rice plants to abiotic stress. Planta 234, 331–345. doi: 10.1007/s00425-011-1403-2
Nakashima, K., Tran, L. S. P., Nguyen, D. V., Fujita, M., Maruyama, K., Todaka, D., et al. (2007). Functional analysis of a NAC-type transcription factor OsNAC6 involved in abiotic and biotic stress-responsive gene expression in rice. Plant J. 51, 617–630. doi: 10.1111/j.1365-313X.2007.03168.x
Fang, Z., Zhang, X., Gao, J., Wang, P., Xu, X., Liu, Z., et al. (2015). A Buckwheat (Fagopyrum esculentum) DRE-Binding transcription factor gene, FeDREB1, enhances freezing and drought tolerance of transgenic Arabidopsis. Plant Mol. Biol. Rep. 33, 1510–1525. doi: 10.1007/s11105-015-0851-4
Mao, X., Zhang, H., Qian, X., Li, A., Zhao, G., and Jing, R. (2012). TaNAC2, a NACtype wheat transcription factor conferring enhanced multiple abiotic stress tolerances in Arabidopsis. J. Expt. Bot. 63, 2933–2946. doi: 10.1093/jxb/err462
Xue, G. P., Way, H. M., Richardson, T., Drenth, J., Joyce, P. A., and McIntyre, C. L. (2011). Overexpression of TaNAC69 leads to enhanced transcript levels of stress up-regulated genes and dehydration tolerance in bread wheat. Mol. Plant 4, 697–712. doi: 10.1093/mp/ssr013
Hao, Y. J., Wei, W., Song, Q. X., Chen, H. W., Zhang, Y. Q., Wang, F., et al. (2011). Soybean NAC transcription factors promote abiotic stress tolerance and lateral root formation in transgenic plants. Plant J. 68, 302–313. doi: 10.1111/j.1365-313X.2011.04687.x
Liao, Y., Zou, H. F., Wei, W., Hao, Y. J., Tian, A. G., Huang, J., et al. (2008). Soybean GmbZIP44, GmbZIP62 and GmbZIP78 genes function as negative regulator of ABA signaling and confer salt and freezing tolerance in transgenic Arabidopsis. Planta 228, 225–240. doi: 10.1007/s00425-008-0731-3
Gao, S. Q., Chen, M., Xu, Z. S., Zhao, C. P., Li, L., Xu, H. J., et al. (2011). The soybean GmbZIP1 transcription factor enhances multiple abiotic stress tolerances in transgenic plants. Plant Mol. Biol. 75, 537–553. doi: 10.1007/s11103-011-9738-4
Choi, H., Hong, J., Ha, J., Kang, J., and Kim, S. Y. (2000). ABFs, a family of ABA-responsive element binding factors. J. Biol. Chem. 275, 1723–1730. doi: 10.1074/jbc.275.3.1723
Xiang, Y., Tang, N., Du, H., Ye, H., and Xiong, L. (2008). Characterization of OsbZIP23 as a key player of the basic leucine zipper transcription factor family for conferring abscisic acid sensitivity and salinity and drought tolerance in rice. Plant Physiol. 148, 1938–1952. doi: 10.1104/pp.108. 128199
Jin, X. F., Jiong, A. S., Peng, R. H., Liu, J. G., Gao, F., Chen, J. M., et al. (2010). OsAREB1, an ABRE binding protein responding to ABA and glucose, has multiple functions in Arabidopsis. BMB Rep. 43, 34–39. doi: 10.5483/BMBRep.2010.43.1.034
Chen, L., Song, Y., Li, S., Zhang, L., Zou, C., and Yu, D. (2012). The role of WRKY transcription factors in plant abiotic stresses. Biochim. Biophys. Acta 1819, 120–128. doi: 10.1016/j.bbagrm.2011.09.002
Kobayashi, F., Maeta, E., Terashima, A., Kawaura, K., Ogihara, Y., and Takumi, S. (2008). Development of abiotic stress tolerance via bZIP-type transcription factor LIP19 in common wheat. J. Exp. Bot. 59, 891–905. doi: 10.1093/jxb/ern014
Jia, Z., Lian, Y., Zhu, Y., He, J., Cao, Z., and Wang, G. (2009). Cloning and characterization of a putative transcription factor induced by abiotic stress in Zea mays. Afr. J. Biotechnol. 8, 6764–6771. doi: 10.5897/AJB09.1280
Hsieh, T. H., Li, C. W., Su, R. C., Cheng, C. P., Sanjaya Tsai, Y. C., et al. (2010). A tomato bZIP transcription factor, SlAREB, is involved in water deficit and salt stress response. Planta 231, 1459–1473. doi: 10.1007/s00425-010-1147-4
Xue, G.-P., and Loveridge, C. W. (2004). HvDRF1 is involved in abscisic acid-mediated gene regulation in barley and produces two forms of AP2 transcriptional activators, interacting preferably with a CT-rich element. Plant J. 37, 326–339. doi: 10.1046/j.1365-313X.2003.01963.x
Chen, X., Chen, Z., Zhao, H., Zhao, Y., Cheng, B., and Xiang, Y. (2014). Genome-wide analysis of soybean HD-Zip gene family and expression profiling under salinity and drought treatments. PLoS ONE 9:e87156. doi: 10.1371/journal.pone.0087156
Jan, A., Maruyama, K., Todaka, D., Kidokoro, S., Abo, M., Yoshimura, E., et al. (2013). OsTZF1, a CCCH-tandem zinc finger protein, confers delayed senescence and stress tolerance in rice by regulating stress-related genes. Plant Physiol. 161, 1202–1216. doi: 10.1104/pp.112.205385
Liu, Q. L., Dong, F. L., Xiao, F., Wu, J., and Li, Z. J. (2012). Isolation and molecular characterization of DgZFP2: a gene encoding a Cys2/His2-type zinc finger protein in chrysanthemum. Afr. J. Agric. Res. 7, 4499–4504. doi: 10.1007/s11033-009-9886-7
Qin, Y., Wang, M., Tian, Y., He, W., Han, L., and Xia, G. (2012). Over-expression of TaMYB33 encoding a novel wheat MYB transcription factor increases salt and drought tolerance in Arabidopsis. Mol. Biol. Rep. 39, 7183–7192. doi: 10.1007/s11033-012-1550-y
Liu, H., Zhou, X., Dong, N., Liu, X., Zhang, H., and Zhang, Z. (2011). Expression of a wheat MYB gene in transgenic tobacco enhances resistance to Ralstonia solanacearum, and to drought and salt stresses. Funct. Integr. Genomics 11, 431–443. doi: 10.1007/s10142-011-0228-1
Liao, Y., Zou, H. F., Wei, W., Hao, Y. J., Tian, A. G., Huang, J., et al. (2008). Soybean GmbZIP44, GmbZIP62 and GmbZIP78 genes function as negative regulator of ABA signaling and confer salt and freezing tolerance in transgenic Arabidopsis. Planta 228, 225–240. doi: 10.1007/s00425-008-0731-3
Dubouzet, J. G., Sakuma, Y., Ito, Y., Kasuga, M., Dubouzet, E. G., Miura, S., et al. (2003). OsDREB genes in rice, Oryza sativa L., encode transcription activators that function in drought-, high-salt- and cold-responsive gene expression. Plant J. 33, 751–763. doi: 10.1046/j.1365-313X.2003.01661.x
Wang, Q., Guan, Y., Wu, Y., Chen, H., Chen, F., and Chu, C. (2008). Overexpression of a rice OsDREB1F gene increases salt, drought, and low temperature tolerance in both Arabidopsis and rice. Plant Mol. Biol. 67, 589– 602. doi: 10.1007/s11103-008-9340-6
H. Hu, J. You, Y. Fang, X. Zhu, Z. Qi, L. Xiong, 2008Characterization of transcription factor gene SNAC2 conferring cold and salt tolerance in rice. Plant Molecular Biology 67169181
P. Lu-L, N. Chen-Z, R. An, Z. Su, B. Qi-S, F. Ren, J. Chen, X. Wg-C, 2007A novel drought-inducible gene, ATAF1, encodes a NAC family protein that negatively regulates the expression of stress-responsive genes in Arabidopsis. Plant Molecular Biology 63289305
He X-J, Mu R-L, Cao W-H, Zhang Z-G, Zhang J-S, ChenS-Y(2005AtNAC2, a transcription factor downstream of ethylene and auxin signaling pathways, is involved in salt stress response and lateral root development. The Plant Journal 44903916
L. Tran-S, P. Nakashima, K. Sakuma, Y. Simpson, S. D. Fujita, Y. Maruyama, K. Fujita, M. Seki, M. Shinozaki, K. Yamaguchi-Shinozaki, K. , 2004Isolation and functional analysis of Arabidopsis stress-inducible NAC transcription factors that bind to a drought-responsive cis-element in the early responsive to dehydration stress 1 promoter. The Plant Cell 1624812498
H. Abe, T. Urao, T. Ito, M. Seki, K. Shinozaki, K. Yamaguchi-Shinozaki, 2003Arabidopsis AtMYC2 (bHLH) and AtMYB2 (MYB) function as transcriptional activators in abscisic acid signaling. The Plant Cell 156378
P. K. Agarwal, P. Agarwal, M. K. Reddy, S. K. Sopory, 2006Role of DREB transcription factors in abiotic and biotic stress tolerance in plants. Plant Cell Reports 2512631274
Z. Ding, S. Li, X. An, X. Liu, H. Qin, D. Wang, 2009Transgenic expression of MYB15 confers enhanced sensitivity to abscisic acid and improved drought tolerance in Arabidopsis thaliana. Journal of Genetics & Genomics 361729
E. Cominelli, M. Galbiati, A. Vavasseur, L. Conti, T. Sala, M. Vuylsteke, N. Leonhardt, S. L. Dellaporta, C. Tonelli, 2005A guard-cell-specific MYB transcription factor regulates stomatal movements and plant drought tolerance. Current Biology 1511961200
X. Dai, Y. Xu, Q. Xu, W. Wang, T. Xue, Y. Chong, K. , 2007Overexpression of an R1R2R3 MYB gene, OsMYB3R-2, increases tolerance to freezing, drought, and salt stress in transgenic Arabidopsis. Plant Physiology 14317391751
Q. Liu, M. Kasuga, Y. Sakuma, H. Abe, S. Miura, H. Goda, Y. Shimada, S. Yoshida, K. Shinozaki, K. Yamaguchi-Shinozaki, 1998Two transcription factors, DREB1 and DREB2, with an EREBP/AP2 DNA binding domain separate two cellular signal transduction pathways in drought- and low-temperature-responsive gene expression, respectively, in Arabidopsis. The Plant Cell 10391406
V. Haake, D. Cook, J. L. Riechmann, O. Pineda, M. F. Thomashow, J. Z. Zhang, 2002Transcription factor CBF4 is a regulator of drought adaptation in Arabidopsis. Plant Physiology 130639648
Y. G. Shen, W. K. Zhang, S. J. He, J. S. Zhang, Q. Liu, S. Y. Chen, 2003aAn EREBP/AP2-type protein in Triticum aestivum was a DRE-binding transcription factor induced by cold, dehydration and ABA stress. Theoretical and Applied Genetics 106923930
C. Egawa, F. Kobayashi, M. Ishibashi, T. Nakamura, C. Nakamura, S. Takumi, 2006Differential regulation of transcript accumulation and alternative splicing of a DREB2 homolog under abiotic stress conditions in common wheat. Genes & Genetic Systems 817791
Z. S. Xu, Z. Y. Ni, Z. Y. Li, L. C. Li, M. Chen, D. Y. Gao, X. D. Yu, P. Liu, Y. Z. , 2009Isolation and functional characterization of HvDREB1-a gene encoding a dehydration-responsive element binding protein in Hordeum vulgare. Journal of Plant Research 122121130
F. Qin, M. Kakimoto, Y. Sakuma, K. Maruyama, Y. Osakabe, L. S. Tran, K. Shinozaki, K. Yamaguchi-Shinozaki, 2007Regulation and functional analysis of ZmDREB2A in response to drought and heat stresses in Zea mays L. The Plant Journal 505469
Q. Liu, M. Kasuga, Y. Sakuma, H. Abe, S. Miura, H. Goda, Y. Shimada, S. Yoshida, K. Shinozaki, K. Yamaguchi-Shinozaki, 1998Two transcription factors, DREB1 and DREB2, with an EREBP/AP2 DNA binding domain separate two cellular signal transduction pathways in drought- and low-temperature-responsive gene expression, respectively, in Arabidopsis. The Plant Cell 10391406
P. Bihani, B. Char, S. Bhargava, 2011Transgenic expression of sorghum DREB2 in rice improves tolerance and yield under water limitation. The Journal of Agricultural Science 14995101
Li XP, Tian AG, Luo GZ, Gong ZZ, Zhang JS, Chen SY2005Soybean DRE-binding transcription factors that are responsive to abiotic stresses. Theoretical and Applied Genetics 11013551362
M. Chen, Q. Y. Wang, X. G. Cheng, Z. S. Xu, L. C. Li, X. G. Ye, L. Q. Xia, Y. Z. , 2007GmDREB2, a soybean DRE-binding transcription factor, conferred drought and high-salt tolerance in transgenic plants. Biochemical and Biophysical Research Communications 353299305
Y. Qiu, D. Yu, 2009Over-expression of the stress-induced OsWRKY45 enhances disease resistance and drought tolerance in Arabidopsis. Environmental and Experimental Botany 653547
Q. Y. Zhou, A. G. Tian, H. F. Zou, Z. M. Xie, G. Lei, J. Huang, C. M. Wang, H. W. Wang, J. S. Zhang, S. Y. Chen, 2008Soybean WRKY-type transcription factor genes, GmWRKY13, GmWRKY21, and GmWRKY54, confer differential tolerance to abiotic stresses in transgenic Arabidopsis plants. Plant Biotechnology Journal 6486503
D. Jain, N. Roy, D. Chattopadhyay, 2009CaZF, a plant transcription factor functions through and parallel to HOG and calcineurin pathways in Saccharomyces cerevisiae to provide osmotolerance. PLoS One 4: e5154
Wu, X., Shiroto, Y., Kishitani, S., Ito, Y., and Toriyama, K. (2009). Enhanced heat and drought tolerance in transgenic rice seedlings overexpressing OsWRKY11 under the control of HSP101 promoter. Plant Cell Rep. 28, 21–30.
Nelson, D.E., et al. (2007). Plant nuclear factor Y (NF-Y) B subunits confer drought tolerance and lead to improved corn yields on water-limited acres. Proc. Natl Acad. Sci. U S A. 104, 16450–16455.
.Rahaie M, Xue GP, Naghavi MR, Alizadeh H, Schenk PM. A MYB gene from wheat (Triticum aestivum L.) is up-regulated during salt and drought stresses and differentially regulated between salt-tolerant and sensitive genotypes. Plant Cell Rep. 2010; 29: 835-844.
C. Niu,W.Wei, Q. Zhou, A. Tian, Y. Hao,W.K. Zhang, B. Ma, Q. Lin, Z.B. Zhang, J.S. Zhang, S.Y. Chen, Wheat WRKY genes TaWRKY2 and TaWRKY19 regulate abiotic stress tolerance in transgenic Arabidopsis plants, Plant Cell Environ. 35 (2012) 1156–1170.
L. Zhang, G. Zhao, C. Xia, J. Jia, X. Liu, X. Kong, A wheat R2R3-MYB gene, TaMYB30-B, improves drought stress tolerance in transgenic Arabidopsis, J. Exp. Bot. 63 (2012) 5873–5885.
1. Meng C., et al. “Characterization of six novel NAC genes and their responses to abiotic stresses in Gossypium hirsutum L”.Plant Science 176.3 (2009): 352-359.
